# Supplementary material for: An anthropogenic landscape reduces the influence of climate conditions and moonlight on carnivore activity
Source: Behav Ecol Sociobiol. 2023 May 11;77(5):55. doi: 10.1007/s00265-023-03331-9 (PMC10172063; doi:10.1007/s00265-023-03331-9)
Supplement: Supplementary file 1 — ESM 1 [file 265_2023_3331_MOESM1_ESM.xlsx]

## Sheet: Manuscript identidication
Article title: An anthropogenic landscape reduces the influence of climate conditions and moonlight on carnivore activity
Authors: Anna Wereszczuk, Andrzej Zalewski
Journal name: Behavioral Ecology and Sociobiology
Affiliation of the corresponding author: Mammal Research Institute, Polish Academy of Sciences, Stoczek 1, 17-230 Białowieża, Poland. E-mail address: awereszczuk@ibs.bialowieza.pl

## Sheet: Martens activity database
ID	NR	SEX	TIME	TIMEvalue	TIMEvalueIV	ACTIVITY	RANDOM	moonlightModel	temperature	snow	snowLog
1	2	f	02:30:00	0.1	0.4	0	2Kf	0	9.5	0	0
2	2	f	02:45:00	0.11	0.39	0	2Kf	0	9.5	0	0
3	2	f	03:00:00	0.13	0.37	0	2Kf	0	10.3	0	0
4	2	f	04:45:00	0.2	0.3	0	2Kf	0	10.2	0	0
5	2	f	04:45:00	0.2	0.3	0	2Kf	0	11	0	0
6	2	f	05:00:00	0.21	0.29	0	2Kf	0	12.4	0	0
7	2	f	05:15:00	0.22	0.28	0	2Kf	0	10.6	0	0
8	2	f	05:15:00	0.22	0.28	0	2Kf	0	12.4	0	0
9	2	f	05:30:00	0.23	0.27	0	2Kf	0	10.6	0	0
10	2	f	05:30:00	0.23	0.27	0	2Kf	0	12.3	0	0
11	2	f	05:45:00	0.24	0.26	0	2Kf	0	10.6	0	0
12	2	f	06:15:00	0.26	0.24	1	2Kf	0	12.8	0	0
13	2	f	06:30:00	0.27	0.23	0	2Kf	0	14	0	0
14	2	f	06:30:00	0.27	0.23	1	2Kf	0	12.8	0	0
15	2	f	06:45:00	0.28	0.22	0	2Kf	0	14	0	0
16	2	f	06:45:00	0.28	0.22	0	2Kf	0	12.7	0	0
17	2	f	06:45:00	0.28	0.22	0	2Kf	0	12.8	0	0
18	2	f	07:00:00	0.29	0.21	0	2Kf	0	14	0	0
19	2	f	07:00:00	0.29	0.21	0	2Kf	0	12.7	0	0
20	2	f	07:15:00	0.3	0.2	0	2Kf	0	13	0	0
21	2	f	10:30:00	0.44	0.06	0	2Kf	0	17.9	0	0
22	2	f	16:45:00	0.7	0.8	0	2Kf	0	15.3	0	0
23	2	f	17:00:00	0.71	0.79	0	2Kf	0	14.6	0	0
24	2	f	19:30:00	0.81	0.69	0	2Kf	0	15.2	0	0
25	2	f	21:00:00	0.88	0.62	0	2Kf	0.0350091	9.6	0	0
26	2	f	21:00:00	0.88	0.62	0	2Kf	0.0753775	12.7	0	0
27	2	f	21:00:00	0.88	0.62	0	2Kf	0.0767282	11.8	0	0
28	2	f	21:15:00	0.89	0.61	0	2Kf	0.0327321	9.6	0	0
29	2	f	21:30:00	0.9	0.6	1	2Kf	0.0040785	14.9	0	0
30	2	f	21:30:00	0.9	0.6	1	2Kf	0.0302352	9.6	0	0
31	2	f	21:45:00	0.91	0.59	1	2Kf	0.00322669	14.9	0	0
32	2	f	21:45:00	0.91	0.59	1	2Kf	0.0426682	9.8	0	0
33	2	f	22:00:00	0.92	0.58	1	2Kf	0.00240391	14.9	0	0
34	2	f	22:00:00	0.92	0.58	1	2Kf	0.00658141	13.2	0	0
35	2	f	22:00:00	0.92	0.58	0	2Kf	0.0567352	10.4	0	0
36	2	f	22:15:00	0.93	0.57	1	2Kf	0.00511292	12.7	0	0
37	2	f	22:30:00	0.94	0.56	1	2Kf	0.00370621	12.7	0	0
38	2	f	22:30:00	0.94	0.56	0	2Kf	0.08924	11.3	0	0
39	8	f	05:50:00	0.24	0.26	1	8Kf	0.00549823	8.7	0	0
40	8	f	05:50:00	0.24	0.26	0	8Kf	0.00069323	7.3	0	0
41	8	f	05:50:00	0.24	0.26	1	8Kf	7.57e-05	3.2	0	0
42	8	f	05:15:00	0.22	0.28	1	8Kf	0.00444565	8.7	0	0
43	8	f	05:15:00	0.22	0.28	0	8Kf	0.000319317	7.3	0	0
44	8	f	05:15:00	0.22	0.28	1	8Kf	6.61e-07	3.2	0	0
45	8	f	05:15:00	0.22	0.28	0	8Kf	0	8.7	0	0
46	8	f	05:15:00	0.22	0.28	0	8Kf	0	7.4	0	0
47	8	f	05:30:00	0.23	0.27	1	8Kf	0.00490623	8.7	0	0
48	8	f	05:30:00	0.23	0.27	0	8Kf	0.00223807	8.5	0	0
49	8	f	05:30:00	0.23	0.27	0	8Kf	0.000471586	7.3	0	0
50	8	f	05:30:00	0.23	0.27	1	8Kf	1.3e-05	3.2	0	0
51	8	f	05:30:00	0.23	0.27	0	8Kf	0	8.7	0	0
52	8	f	05:30:00	0.23	0.27	0	8Kf	0	7.4	0	0
53	8	f	05:45:00	0.24	0.26	0	8Kf	0.00535291	8.7	0	0
54	8	f	05:45:00	0.24	0.26	0	8Kf	0.00257659	8.5	0	0
55	8	f	05:45:00	0.24	0.26	1	8Kf	5.46e-05	3.2	0	0
56	8	f	05:45:00	0.24	0.26	0	8Kf	0	8.7	0	0
57	8	f	05:45:00	0.24	0.26	0	8Kf	0	7.4	0	0
58	8	f	06:10:00	0.26	0.24	0	8Kf	0	5.6	0	0
59	8	f	06:10:00	0.26	0.24	0	8Kf	0	6	0	0
60	8	f	09:30:00	0.4	0.1	0	8Kf	0	11.4	0	0
61	8	f	18:45:00	0.78	0.72	1	8Kf	0	9.3	0	0
62	8	f	19:00:00	0.79	0.71	0	8Kf	0	9.3	0	0
63	8	f	19:10:00	0.8	0.7	0	8Kf	0	9.2	0	0
64	8	f	19:15:00	0.8	0.7	1	8Kf	0	9.2	0	0
65	8	f	19:15:00	0.8	0.7	0	8Kf	0	8.8	0	0
66	8	f	19:15:00	0.8	0.7	0	8Kf	0	8.5	0	0
67	8	f	19:15:00	0.8	0.7	0	8Kf	0	8.5	0	0
68	8	f	19:20:00	0.81	0.69	0	8Kf	0	10	0	0
69	8	f	19:30:00	0.81	0.69	1	8Kf	0	9.2	0	0
70	8	f	19:30:00	0.81	0.69	0	8Kf	1.82e-06	8.3	0	0
71	8	f	19:40:00	0.82	0.68	0	8Kf	6.58e-05	7.2	0	0
72	8	f	19:45:00	0.82	0.68	1	8Kf	0	9.2	0	0
73	8	f	20:00:00	0.83	0.67	1	8Kf	0	8.6	0	0
74	8	f	20:15:00	0.84	0.66	1	8Kf	0	8.6	0	0
75	8	f	20:30:00	0.85	0.65	1	8Kf	0	8.6	0	0
76	8	f	20:45:00	0.86	0.64	1	8Kf	0	8.6	0	0
77	8	f	21:00:00	0.88	0.62	1	8Kf	0	8.1	0	0
78	8	f	21:10:00	0.88	0.62	0	8Kf	0	9.1	0	0
79	8	f	21:10:00	0.88	0.62	1	8Kf	0	6.1	0	0
80	8	f	21:15:00	0.89	0.61	1	8Kf	0	8.1	0	0
81	8	f	21:15:00	0.89	0.61	1	8Kf	0	9.4	0	0
82	8	f	21:20:00	0.89	0.61	1	8Kf	0	8.1	0	0
83	8	f	21:20:00	0.89	0.61	1	8Kf	0	7.7	0	0
84	8	f	21:30:00	0.9	0.6	1	8Kf	0	8.1	0	0
85	8	f	21:50:00	0.91	0.59	1	8Kf	0	8.2	0	0
86	8	f	23:00:00	0.96	0.54	1	8Kf	0	7.7	0	0
87	13	f	00:15:00	0.01	0.49	1	13Kf	0	-9.1	12	1.07918
88	13	f	00:30:00	0.02	0.48	1	13Kf	0	12.6	0	0
89	13	f	00:30:00	0.02	0.48	1	13Kf	0	-9.1	12	1.07918
90	13	f	00:45:00	0.03	0.47	1	13Kf	0	-9.1	12	1.07918
91	13	f	01:00:00	0.04	0.46	1	13Kf	0	-9.1	12	1.07918
92	13	f	01:15:00	0.05	0.45	1	13Kf	0.00966733	6.2	0	0
93	13	f	01:15:00	0.05	0.45	1	13Kf	0	-9.7	12	1.07918
94	13	f	01:30:00	0.06	0.44	1	13Kf	0.00346518	6.3	0	0
95	13	f	01:30:00	0.06	0.44	1	13Kf	0	-9.7	12	1.07918
96	13	f	01:45:00	0.07	0.43	1	13Kf	0	-9.7	12	1.07918
97	13	f	02:00:00	0.08	0.42	1	13Kf	0	-9.9	12	1.07918
98	13	f	02:15:00	0.09	0.41	1	13Kf	0.193702	12.9	0	0
99	13	f	02:15:00	0.09	0.41	1	13Kf	0	-9.9	12	1.07918
100	13	f	02:30:00	0.1	0.4	1	13Kf	0	-9.9	12	1.07918
101	13	f	02:45:00	0.11	0.39	1	13Kf	0	9.2	0	0
102	13	f	02:45:00	0.11	0.39	1	13Kf	0	-9.9	12	1.07918
103	13	f	03:00:00	0.13	0.37	1	13Kf	0	11.9	0	0
104	13	f	03:00:00	0.13	0.37	1	13Kf	0	10.2	0	0
105	13	f	03:00:00	0.13	0.37	1	13Kf	0	-10.5	12	1.07918
106	13	f	03:15:00	0.14	0.36	1	13Kf	0	11.9	0	0
107	13	f	03:15:00	0.14	0.36	1	13Kf	0.00239198	12.1	0	0
108	13	f	03:15:00	0.14	0.36	1	13Kf	0	-10.5	12	1.07918
109	13	f	03:45:00	0.16	0.34	1	13Kf	0	-10.5	12	1.07918
110	13	f	04:00:00	0.17	0.33	1	13Kf	0	10.2	0	0
111	13	f	04:00:00	0.17	0.33	1	13Kf	0	-10.5	12	1.07918
112	13	f	04:15:00	0.18	0.32	1	13Kf	0	10.3	0	0
113	13	f	04:15:00	0.18	0.32	1	13Kf	0	-10.6	12	1.07918
114	13	f	04:30:00	0.19	0.31	1	13Kf	0	-10.6	12	1.07918
115	13	f	04:45:00	0.2	0.3	1	13Kf	0	10.6	0	0
116	13	f	04:45:00	0.2	0.3	1	13Kf	0	-10.6	12	1.07918
117	13	f	05:00:00	0.21	0.29	1	13Kf	0	-10.5	12	1.07918
118	13	f	05:15:00	0.22	0.28	1	13Kf	0	-10.5	12	1.07918
119	13	f	05:30:00	0.23	0.27	0	13Kf	0.00770447	12.1	0	0
120	13	f	05:30:00	0.23	0.27	0	13Kf	0	10.8	0	0
121	13	f	05:30:00	0.23	0.27	1	13Kf	0	-10.5	12	1.07918
122	13	f	05:45:00	0.24	0.26	0	13Kf	0	-10.5	12	1.07918
123	13	f	06:15:00	0.26	0.24	0	13Kf	0.00227296	6	0	0
124	13	f	06:30:00	0.27	0.23	0	13Kf	0.0113353	-2.9	0	0
125	13	f	06:00:00	0.25	0.25	0	13Kf	0.0104092	4.2	0	0
126	13	f	06:00:00	0.25	0.25	0	13Kf	0	4.9	0	0
127	13	f	06:00:00	0.25	0.25	0	13Kf	0	2.6	0	0
128	13	f	06:00:00	0.25	0.25	0	13Kf	0	2.6	0	0
129	13	f	06:00:00	0.25	0.25	1	13Kf	0.0326633	4.1	0	0
130	13	f	06:00:00	0.25	0.25	0	13Kf	0.0692009	1.6	0	0
131	13	f	06:00:00	0.25	0.25	0	13Kf	0	-10.1	12	1.07918
132	13	f	06:15:00	0.26	0.24	0	13Kf	0	6.6	0	0
133	13	f	06:15:00	0.26	0.24	0	13Kf	0	2	0	0
134	13	f	06:15:00	0.26	0.24	0	13Kf	0.000345145	5.2	0	0
135	13	f	06:15:00	0.26	0.24	0	13Kf	0	1.4	0	0
136	13	f	06:15:00	0.26	0.24	0	13Kf	0	3.8	0	0
137	13	f	06:15:00	0.26	0.24	0	13Kf	0	1.5	0	0
138	13	f	06:15:00	0.26	0.24	0	13Kf	0.151282	7.1	0	0
139	13	f	06:15:00	0.26	0.24	0	13Kf	0.0478863	1.4	0	0
140	13	f	06:15:00	0.26	0.24	0	13Kf	0.00500126	-5.9	0	0
141	13	f	06:15:00	0.26	0.24	0	13Kf	0.00204008	-4.5	3	0.477121
142	13	f	06:15:00	0.26	0.24	1	13Kf	0	-3.6	18	1.25527
143	13	f	06:15:00	0.26	0.24	0	13Kf	0	-5.5	9	0.954243
144	13	f	06:15:00	0.26	0.24	0	13Kf	0.0980122	1.5	2	0.30103
145	13	f	06:15:00	0.26	0.24	0	13Kf	0.137843	-1.4	2	0.30103
146	13	f	06:15:00	0.26	0.24	0	13Kf	0.0110978	-2.5	3	0.477121
147	13	f	06:15:00	0.26	0.24	0	13Kf	0.00415745	-4.3	3	0.477121
148	13	f	06:15:00	0.26	0.24	0	13Kf	3.27e-06	-6	3	0.477121
149	13	f	06:15:00	0.26	0.24	0	13Kf	0	-7.6	3	0.477121
150	13	f	06:15:00	0.26	0.24	0	13Kf	0	-4.9	3	0.477121
151	13	f	06:15:00	0.26	0.24	0	13Kf	0	-2.3	3	0.477121
152	13	f	06:15:00	0.26	0.24	0	13Kf	0	-0.8	5	0.69897
153	13	f	06:15:00	0.26	0.24	0	13Kf	0	-6	2	0.30103
154	13	f	06:15:00	0.26	0.24	0	13Kf	0	0.9	2	0.30103
155	13	f	06:15:00	0.26	0.24	0	13Kf	0	0	2	0.30103
156	13	f	06:15:00	0.26	0.24	0	13Kf	0	-2.8	2	0.30103
157	13	f	06:15:00	0.26	0.24	0	13Kf	0	-6.1	2	0.30103
158	13	f	06:15:00	0.26	0.24	0	13Kf	0	-11.5	5	0.69897
159	13	f	06:15:00	0.26	0.24	0	13Kf	0	2.8	9	0.954243
160	13	f	06:15:00	0.26	0.24	0	13Kf	0.0037284	2.8	5	0.69897
161	13	f	06:15:00	0.26	0.24	0	13Kf	0.0761852	-0.4	0	0
162	13	f	06:15:00	0.26	0.24	0	13Kf	0.084057	1.3	0	0
163	13	f	06:15:00	0.26	0.24	0	13Kf	0.0643391	1.4	0	0
164	13	f	06:15:00	0.26	0.24	0	13Kf	0.0319224	1.4	0	0
165	13	f	06:15:00	0.26	0.24	0	13Kf	0.0185789	0.4	0	0
166	13	f	06:15:00	0.26	0.24	0	13Kf	0.000117886	-0.9	4	0.60206
167	13	f	06:15:00	0.26	0.24	0	13Kf	1.4e-06	0.6	3	0.477121
168	13	f	06:15:00	0.26	0.24	0	13Kf	0	-10.1	10	1
169	13	f	06:15:00	0.26	0.24	0	13Kf	0	-10	10	1
170	13	f	06:15:00	0.26	0.24	0	13Kf	0	-7.5	9	0.954243
171	13	f	06:15:00	0.26	0.24	0	13Kf	0	-13.9	8	0.90309
172	13	f	06:15:00	0.26	0.24	0	13Kf	0	-7.3	7	0.845098
173	13	f	06:15:00	0.26	0.24	0	13Kf	0	0.2	8	0.90309
174	13	f	06:15:00	0.26	0.24	0	13Kf	0	0.2	5	0.69897
175	13	f	06:15:00	0.26	0.24	0	13Kf	0	-8.2	5	0.69897
176	13	f	06:15:00	0.26	0.24	0	13Kf	0	-6.3	4	0.60206
177	13	f	06:15:00	0.26	0.24	0	13Kf	0	-3.2	1	0
178	13	f	06:15:00	0.26	0.24	0	13Kf	0	-0.2	0	0
179	13	f	06:15:00	0.26	0.24	0	13Kf	0	8.8	0	0
180	13	f	06:15:00	0.26	0.24	0	13Kf	0	4.5	0	0
181	13	f	06:15:00	0.26	0.24	0	13Kf	0	2.6	0	0
182	13	f	06:15:00	0.26	0.24	0	13Kf	0	0.6	0	0
183	13	f	06:15:00	0.26	0.24	0	13Kf	0	-0.8	0	0
184	13	f	06:15:00	0.26	0.24	0	13Kf	0	0.6	0	0
185	13	f	06:15:00	0.26	0.24	0	13Kf	0	-3.9	1	0
186	13	f	06:15:00	0.26	0.24	0	13Kf	0	-4	0	0
187	13	f	06:15:00	0.26	0.24	0	13Kf	0	-3.6	0	0
188	13	f	06:15:00	0.26	0.24	0	13Kf	0	-4.3	0	0
189	13	f	06:15:00	0.26	0.24	0	13Kf	0	-3.6	0	0
190	13	f	06:15:00	0.26	0.24	0	13Kf	0	9.7	0	0
191	13	f	06:15:00	0.26	0.24	0	13Kf	0	-10.1	12	1.07918
192	13	f	06:25:00	0.27	0.23	0	13Kf	0.00598237	5.8	0	0
193	13	f	06:30:00	0.27	0.23	0	13Kf	0	6.4	0	0
194	13	f	06:30:00	0.27	0.23	0	13Kf	0	7.8	0	0
195	13	f	06:30:00	0.27	0.23	0	13Kf	0.0796941	7.5	0	0
196	13	f	06:30:00	0.27	0.23	0	13Kf	0.0260541	-1.8	0	0
197	13	f	06:30:00	0.27	0.23	0	13Kf	0	-3	18	1.25527
198	13	f	06:30:00	0.27	0.23	0	13Kf	0	0.4	9	0.954243
199	13	f	06:30:00	0.27	0.23	0	13Kf	0	0.6	13	1.11394
200	13	f	06:30:00	0.27	0.23	0	13Kf	0.0232028	-2.7	3	0.477121
201	13	f	06:30:00	0.27	0.23	0	13Kf	0.0431067	4	0	0
202	13	f	06:30:00	0.27	0.23	0	13Kf	0.000817854	-2.4	4	0.60206
203	13	f	06:30:00	0.27	0.23	0	13Kf	0	-2.1	6	0.778151
204	13	f	06:30:00	0.27	0.23	0	13Kf	0	-10.1	12	1.07918
205	13	f	06:45:00	0.28	0.22	0	13Kf	0	8.4	0	0
206	13	f	06:45:00	0.28	0.22	0	13Kf	0	14.4	0	0
207	13	f	06:45:00	0.28	0.22	0	13Kf	0	13.3	0	0
208	13	f	06:45:00	0.28	0.22	0	13Kf	0	11	0	0
209	13	f	06:45:00	0.28	0.22	0	13Kf	0	-4.3	0	0
210	13	f	06:45:00	0.28	0.22	0	13Kf	0	-10.1	12	1.07918
211	13	f	07:00:00	0.29	0.21	0	13Kf	0	15	0	0
212	13	f	07:00:00	0.29	0.21	0	13Kf	0	12.3	0	0
213	13	f	07:00:00	0.29	0.21	0	13Kf	0	12.5	0	0
214	13	f	07:00:00	0.29	0.21	0	13Kf	0	10.6	0	0
215	13	f	07:00:00	0.29	0.21	0	13Kf	0.102438	-9.9	6	0.778151
216	13	f	07:00:00	0.29	0.21	0	13Kf	0.00509184	-1.2	7	0.845098
217	13	f	07:00:00	0.29	0.21	0	13Kf	0	-10.1	12	1.07918
218	13	f	07:00:00	0.29	0.21	0	13Kf	0	0.7	25	1.39794
219	13	f	07:15:00	0.3	0.2	0	13Kf	0	12.4	0	0
220	13	f	07:15:00	0.3	0.2	0	13Kf	0	19.4	0	0
221	13	f	07:15:00	0.3	0.2	0	13Kf	0	16.8	0	0
222	13	f	07:15:00	0.3	0.2	0	13Kf	0	16.3	0	0
223	13	f	07:15:00	0.3	0.2	0	13Kf	0	9.2	0	0
224	13	f	07:15:00	0.3	0.2	0	13Kf	0	2.6	0	0
225	13	f	07:15:00	0.3	0.2	0	13Kf	0	-8.9	12	1.07918
226	13	f	07:15:00	0.3	0.2	0	13Kf	0	-5	25	1.39794
227	13	f	07:30:00	0.31	0.19	0	13Kf	0	16.3	0	0
228	13	f	07:30:00	0.31	0.19	0	13Kf	0	15.2	0	0
229	13	f	07:30:00	0.31	0.19	0	13Kf	0	12	0	0
230	13	f	07:30:00	0.31	0.19	0	13Kf	0	11	0	0
231	13	f	07:30:00	0.31	0.19	0	13Kf	0	8.4	0	0
232	13	f	07:30:00	0.31	0.19	0	13Kf	0.00968647	-2.2	5	0.69897
233	13	f	07:30:00	0.31	0.19	0	13Kf	0	-5.3	25	1.39794
234	13	f	07:30:00	0.31	0.19	0	13Kf	0	1.6	15	1.17609
235	13	f	07:30:00	0.31	0.19	0	13Kf	0	2.8	0	0
236	13	f	07:45:00	0.32	0.18	0	13Kf	0	22.5	0	0
237	13	f	07:45:00	0.32	0.18	0	13Kf	0	11.6	0	0
238	13	f	07:45:00	0.32	0.18	0	13Kf	0	8.5	0	0
239	13	f	07:45:00	0.32	0.18	0	13Kf	0	5.7	0	0
240	13	f	07:45:00	0.32	0.18	0	13Kf	0	1.3	0	0
241	13	f	07:45:00	0.32	0.18	0	13Kf	0	-3.2	0	0
242	13	f	07:45:00	0.32	0.18	0	13Kf	0	0.2	25	1.39794
243	13	f	08:00:00	0.33	0.17	0	13Kf	0	4.8	0	0
244	13	f	08:00:00	0.33	0.17	0	13Kf	0	10.5	0	0
245	13	f	08:00:00	0.33	0.17	0	13Kf	0	6.8	0	0
246	13	f	08:00:00	0.33	0.17	0	13Kf	0	9.5	0	0
247	13	f	08:00:00	0.33	0.17	0	13Kf	0	-3	12	1.07918
248	13	f	08:00:00	0.33	0.17	0	13Kf	0	-6.5	0	0
249	13	f	08:15:00	0.34	0.16	0	13Kf	0	7.2	0	0
250	13	f	08:15:00	0.34	0.16	0	13Kf	0	6.8	0	0
251	13	f	08:15:00	0.34	0.16	0	13Kf	0	1.8	0	0
252	13	f	08:15:00	0.34	0.16	0	13Kf	0	0.7	27	1.43136
253	13	f	08:30:00	0.35	0.15	0	13Kf	0	1.3	0	0
254	13	f	08:45:00	0.36	0.14	0	13Kf	0	12.8	0	0
255	13	f	08:45:00	0.36	0.14	0	13Kf	0	-0.2	12	1.07918
256	13	f	09:00:00	0.38	0.12	0	13Kf	0	14.9	0	0
257	13	f	09:15:00	0.39	0.11	0	13Kf	0	4.1	19	1.27875
258	13	f	09:15:00	0.39	0.11	0	13Kf	0	0.2	0	0
259	13	f	09:30:00	0.4	0.1	0	13Kf	0	1.8	0	0
260	13	f	09:30:00	0.4	0.1	1	13Kf	0	11.9	0	0
261	13	f	09:45:00	0.41	0.09	0	13Kf	0	20.3	0	0
262	13	f	09:45:00	0.41	0.09	0	13Kf	0	14	0	0
263	13	f	09:45:00	0.41	0.09	0	13Kf	0	17.4	0	0
264	13	f	09:45:00	0.41	0.09	0	13Kf	0	18	0	0
265	13	f	09:45:00	0.41	0.09	0	13Kf	0	18.3	0	0
266	13	f	10:00:00	0.42	0.08	1	13Kf	0	22.9	0	0
267	13	f	10:00:00	0.42	0.08	0	13Kf	0	24.2	0	0
268	13	f	10:00:00	0.42	0.08	0	13Kf	0	5.1	0	0
269	13	f	10:00:00	0.42	0.08	0	13Kf	0	-2.4	12	1.07918
270	13	f	10:15:00	0.43	0.07	0	13Kf	0	-2.8	12	1.07918
271	13	f	10:25:00	0.43	0.07	0	13Kf	0	-10.5	13	1.11394
272	13	f	10:30:00	0.44	0.06	0	13Kf	0	13.6	0	0
273	13	f	10:30:00	0.44	0.06	0	13Kf	0	25	0	0
274	13	f	10:30:00	0.44	0.06	0	13Kf	0	-2.8	12	1.07918
275	13	f	10:40:00	0.44	0.06	1	13Kf	0	19.9	0	0
276	13	f	10:45:00	0.45	0.05	0	13Kf	0	8.7	0	0
277	13	f	10:45:00	0.45	0.05	0	13Kf	0	-2.8	12	1.07918
278	13	f	10:45:00	0.45	0.05	0	13Kf	0	-13.7	36	1.5563
279	13	f	11:00:00	0.46	0.04	0	13Kf	0	21.1	0	0
280	13	f	11:00:00	0.46	0.04	0	13Kf	0	26.9	0	0
281	13	f	11:00:00	0.46	0.04	0	13Kf	0	1.1	0	0
282	13	f	11:00:00	0.46	0.04	0	13Kf	0	-3.1	12	1.07918
283	13	f	11:00:00	0.46	0.04	0	13Kf	0	-6.4	33	1.51851
284	13	f	11:15:00	0.47	0.03	0	13Kf	0	14.3	0	0
285	13	f	11:15:00	0.47	0.03	1	13Kf	0	19.7	0	0
286	13	f	11:15:00	0.47	0.03	0	13Kf	0	16.4	0	0
287	13	f	11:15:00	0.47	0.03	0	13Kf	0	-3.1	12	1.07918
288	13	f	11:15:00	0.47	0.03	0	13Kf	0	2.5	0	0
289	13	f	11:30:00	0.48	0.02	0	13Kf	0	5.5	0	0
290	13	f	11:30:00	0.48	0.02	0	13Kf	0	-3.1	12	1.07918
291	13	f	11:30:00	0.48	0.02	0	13Kf	0	-6.3	36	1.5563
292	13	f	11:45:00	0.49	0.01	0	13Kf	0	16	0	0
293	13	f	11:45:00	0.49	0.01	0	13Kf	0	-3.1	12	1.07918
294	13	f	11:45:00	0.49	0.01	0	13Kf	0	-2.2	25	1.39794
295	13	f	12:00:00	0.5	0	0	13Kf	0	15.4	0	0
296	13	f	12:00:00	0.5	0	0	13Kf	0	19.6	0	0
297	13	f	12:00:00	0.5	0	0	13Kf	0	16.8	0	0
298	13	f	12:00:00	0.5	0	0	13Kf	0	13.5	0	0
299	13	f	12:00:00	0.5	0	0	13Kf	0	-3.2	12	1.07918
300	13	f	12:00:00	0.5	0	0	13Kf	0	-3	25	1.39794
301	13	f	12:00:00	0.5	0	0	13Kf	0	10.2	0	0
302	13	f	12:00:00	0.5	0	0	13Kf	0	3.1	0	0
303	13	f	12:15:00	0.51	0.99	0	13Kf	0	31.5	0	0
304	13	f	12:15:00	0.51	0.99	0	13Kf	0	-3.2	12	1.07918
305	13	f	12:15:00	0.51	0.99	0	13Kf	0	0.9	9	0.954243
306	13	f	12:30:00	0.52	0.98	0	13Kf	0	22.5	0	0
307	13	f	12:30:00	0.52	0.98	0	13Kf	0	25.2	0	0
308	13	f	12:30:00	0.52	0.98	0	13Kf	0	23.6	0	0
309	13	f	12:30:00	0.52	0.98	0	13Kf	0	24.2	0	0
310	13	f	12:30:00	0.52	0.98	0	13Kf	0	-6.5	8	0.90309
311	13	f	12:30:00	0.52	0.98	0	13Kf	0	-3.2	12	1.07918
312	13	f	12:30:00	0.52	0.98	0	13Kf	0	8.6	0	0
313	13	f	12:45:00	0.53	0.97	0	13Kf	0	6.6	0	0
314	13	f	12:45:00	0.53	0.97	0	13Kf	0	11.7	0	0
315	13	f	12:45:00	0.53	0.97	0	13Kf	0	-3.2	12	1.07918
316	13	f	12:50:00	0.53	0.97	1	13Kf	0	16.8	0	0
317	13	f	13:30:00	0.56	0.94	0	13Kf	0	18.1	0	0
318	13	f	13:00:00	0.54	0.96	0	13Kf	0	13.1	0	0
319	13	f	13:00:00	0.54	0.96	0	13Kf	0	21.3	0	0
320	13	f	13:00:00	0.54	0.96	0	13Kf	0	22.5	0	0
321	13	f	13:00:00	0.54	0.96	0	13Kf	0	6.6	0	0
322	13	f	13:00:00	0.54	0.96	0	13Kf	0	16.5	0	0
323	13	f	13:00:00	0.54	0.96	0	13Kf	0	-3.2	12	1.07918
324	13	f	13:00:00	0.54	0.96	0	13Kf	0	-5.7	25	1.39794
325	13	f	13:15:00	0.55	0.95	0	13Kf	0	-3.2	12	1.07918
326	13	f	13:15:00	0.55	0.95	0	13Kf	0	6.6	4	0.60206
327	13	f	13:30:00	0.56	0.94	0	13Kf	0	-3.2	12	1.07918
328	13	f	13:45:00	0.57	0.93	0	13Kf	0	22.7	0	0
329	13	f	13:45:00	0.57	0.93	0	13Kf	0	25.2	0	0
330	13	f	13:45:00	0.57	0.93	0	13Kf	0	29.4	0	0
331	13	f	13:45:00	0.57	0.93	0	13Kf	0	-3.2	12	1.07918
332	13	f	13:45:00	0.57	0.93	0	13Kf	0	4.4	0	0
333	13	f	14:00:00	0.58	0.92	0	13Kf	0	11.8	0	0
334	13	f	14:00:00	0.58	0.92	0	13Kf	0	13.5	0	0
335	13	f	14:00:00	0.58	0.92	0	13Kf	0	27.2	0	0
336	13	f	14:00:00	0.58	0.92	0	13Kf	0	-4	12	1.07918
337	13	f	14:15:00	0.59	0.91	0	13Kf	0	-4	12	1.07918
338	13	f	14:30:00	0.6	0.9	0	13Kf	0	-4	12	1.07918
339	13	f	14:45:00	0.61	0.89	0	13Kf	0	-4	12	1.07918
340	13	f	15:00:00	0.63	0.87	0	13Kf	0	12.2	0	0
341	13	f	15:00:00	0.63	0.87	0	13Kf	0	19.3	0	0
342	13	f	15:00:00	0.63	0.87	0	13Kf	0	-9.1	6	0.778151
343	13	f	15:00:00	0.63	0.87	0	13Kf	0	-5.2	12	1.07918
344	13	f	15:15:00	0.64	0.86	0	13Kf	0	19.3	0	0
345	13	f	15:15:00	0.64	0.86	0	13Kf	0.00695402	-5.2	12	1.07918
346	13	f	15:30:00	0.65	0.85	0	13Kf	0	19.3	0	0
347	13	f	15:30:00	0.65	0.85	0	13Kf	0.00719462	-5.2	12	1.07918
348	13	f	15:45:00	0.66	0.84	0	13Kf	0	19.3	0	0
349	13	f	15:45:00	0.66	0.84	0	13Kf	0.00736942	-5.2	12	1.07918
350	13	f	16:00:00	0.67	0.83	0	13Kf	0	13	0	0
351	13	f	16:00:00	0.67	0.83	0	13Kf	0	19.3	0	0
352	13	f	16:00:00	0.67	0.83	0	13Kf	0.00747627	-5.2	12	1.07918
353	13	f	16:00:00	0.67	0.83	0	13Kf	0.00747627	-5.2	12	1.07918
354	13	f	16:15:00	0.68	0.82	0	13Kf	0	17.4	0	0
355	13	f	16:15:00	0.68	0.82	0	13Kf	0.00751356	-5.5	12	1.07918
356	13	f	16:30:00	0.69	0.81	0	13Kf	0	22.3	0	0
357	13	f	16:30:00	0.69	0.81	0	13Kf	0.00748022	-5.5	12	1.07918
358	13	f	16:45:00	0.7	0.8	0	13Kf	0.00737576	-5.5	12	1.07918
359	13	f	17:00:00	0.71	0.79	0	13Kf	0.00720026	-5.3	12	1.07918
360	13	f	17:15:00	0.72	0.78	0	13Kf	0	-11.8	5	0.69897
361	13	f	17:15:00	0.72	0.78	1	13Kf	0.00695446	-5.3	12	1.07918
362	13	f	17:30:00	0.73	0.77	0	13Kf	0	20.8	0	0
363	13	f	17:30:00	0.73	0.77	1	13Kf	0.0066398	-5.3	12	1.07918
364	13	f	17:45:00	0.74	0.76	1	13Kf	0.00625853	-5.3	12	1.07918
365	13	f	18:00:00	0.75	0.75	1	13Kf	0.00581383	-5.1	12	1.07918
366	13	f	18:15:00	0.76	0.74	1	13Kf	0.00531006	-5.1	12	1.07918
367	13	f	18:30:00	0.77	0.73	0	13Kf	0	13.5	0	0
368	13	f	18:30:00	0.77	0.73	1	13Kf	0.00475299	-5.1	12	1.07918
369	13	f	18:45:00	0.78	0.72	1	13Kf	0.0041503	-5.1	12	1.07918
370	13	f	19:00:00	0.79	0.71	0	13Kf	0	12.4	0	0
371	13	f	19:00:00	0.79	0.71	1	13Kf	0.00351221	-5.1	12	1.07918
372	13	f	19:15:00	0.8	0.7	1	13Kf	0.00285245	-5.5	12	1.07918
373	13	f	19:30:00	0.81	0.69	0	13Kf	0	15.9	0	0
374	13	f	19:30:00	0.81	0.69	0	13Kf	0.00218974	-5.5	12	1.07918
375	13	f	19:45:00	0.82	0.68	0	13Kf	0.00116371	13	0	0
376	13	f	19:45:00	0.82	0.68	0	13Kf	0.00154979	-5.5	12	1.07918
377	13	f	20:00:00	0.83	0.67	0	13Kf	0	12.8	0	0
378	13	f	20:00:00	0.83	0.67	0	13Kf	0.000967772	-5.4	12	1.07918
379	13	f	20:00:00	0.83	0.67	0	13Kf	0	6.8	0	0
380	13	f	20:15:00	0.84	0.66	0	13Kf	0.0289795	-9.7	6	0.778151
381	13	f	20:15:00	0.84	0.66	0	13Kf	0.000489695	-5.4	12	1.07918
382	13	f	20:30:00	0.85	0.65	0	13Kf	0.000166329	-5.4	12	1.07918
383	13	f	20:45:00	0.86	0.64	1	13Kf	0.0469956	6.9	0	0
384	13	f	20:45:00	0.86	0.64	0	13Kf	2.28e-05	-5.4	12	1.07918
385	13	f	20:45:00	0.86	0.64	1	13Kf	0	5.2	0	0
386	13	f	21:00:00	0.88	0.62	1	13Kf	0	1.4	4	0.60206
387	13	f	21:00:00	0.88	0.62	0	13Kf	1.23e-07	-6.1	12	1.07918
388	13	f	21:00:00	0.88	0.62	0	13Kf	0	0.3	31	1.49136
389	13	f	21:15:00	0.89	0.61	0	13Kf	0	8.5	0	0
390	13	f	21:15:00	0.89	0.61	0	13Kf	0	-6.1	12	1.07918
391	13	f	21:30:00	0.9	0.6	1	13Kf	0	-0.3	5	0.69897
392	13	f	21:30:00	0.9	0.6	1	13Kf	0	-6.1	12	1.07918
393	13	f	21:45:00	0.91	0.59	0	13Kf	0	-6.1	12	1.07918
394	13	f	22:00:00	0.92	0.58	1	13Kf	0	-3	0	0
395	13	f	22:00:00	0.92	0.58	1	13Kf	0	4.5	0	0
396	13	f	22:00:00	0.92	0.58	0	13Kf	0.0902994	5	0	0
397	13	f	22:00:00	0.92	0.58	0	13Kf	0	-6.1	12	1.07918
398	13	f	22:15:00	0.93	0.57	0	13Kf	8.33e-06	8.4	0	0
399	13	f	22:15:00	0.93	0.57	0	13Kf	0	-7.7	12	1.07918
400	13	f	22:30:00	0.94	0.56	1	13Kf	0.0499905	4	0	0
401	13	f	22:30:00	0.94	0.56	0	13Kf	2.69e-05	-3.7	0	0
402	13	f	22:30:00	0.94	0.56	0	13Kf	0	-7.7	12	1.07918
403	13	f	22:45:00	0.95	0.55	0	13Kf	0	-7.7	12	1.07918
404	13	f	23:00:00	0.96	0.54	1	13Kf	0	-8.3	12	1.07918
405	13	f	23:15:00	0.97	0.53	1	13Kf	0	-8.3	12	1.07918
406	13	f	23:30:00	0.98	0.52	1	13Kf	0	-8.3	12	1.07918
407	13	f	23:45:00	0.99	0.51	1	13Kf	0	-8.3	12	1.07918
408	13	f	00:00:00	0	0.5	1	13Kf	0	1	12	1.07918
409	13	f	06:45:00	0.28	0.22	0	13Kf	0	-13.5	23	1.36173
410	14	f	00:00:00	0	0.5	1	14Kf	0.0622894	5	0	0
411	14	f	02:15:00	0.09	0.41	1	14Kf	0.0704433	-1	0	0
412	14	f	03:15:00	0.14	0.36	1	14Kf	0.00657187	-0.3	6	0.778151
413	14	f	03:30:00	0.15	0.35	1	14Kf	0	1.2	0	0
414	14	f	03:30:00	0.15	0.35	1	14Kf	0.00265068	-0.3	6	0.778151
415	14	f	03:45:00	0.16	0.34	1	14Kf	0.000596988	-0.3	6	0.778151
416	14	f	04:00:00	0.17	0.33	1	14Kf	3.18e-05	-0.3	6	0.778151
417	14	f	04:45:00	0.2	0.3	0	14Kf	0	0.4	0	0
418	14	f	05:15:00	0.22	0.28	0	14Kf	0.0360201	-0.8	0	0
419	14	f	05:45:00	0.24	0.26	1	14Kf	0	8.2	0	0
420	14	f	05:45:00	0.24	0.26	0	14Kf	0	17.8	0	0
421	14	f	05:45:00	0.24	0.26	0	14Kf	0	-1	6	0.778151
422	14	f	06:00:00	0.25	0.25	0	14Kf	0	11	0	0
423	14	f	06:00:00	0.25	0.25	0	14Kf	0	13.8	0	0
424	14	f	06:00:00	0.25	0.25	0	14Kf	0	19	0	0
425	14	f	06:00:00	0.25	0.25	0	14Kf	0	-0.7	0	0
426	14	f	06:20:00	0.26	0.24	0	14Kf	0	9.4	0	0
427	14	f	06:30:00	0.27	0.23	0	14Kf	0	8.4	0	0
428	14	f	06:30:00	0.27	0.23	0	14Kf	0	4.1	0	0
429	14	f	06:35:00	0.27	0.23	0	14Kf	0	7	0	0
430	14	f	06:40:00	0.28	0.22	0	14Kf	0	12.4	0	0
431	14	f	06:40:00	0.28	0.22	0	14Kf	0	14.6	0	0
432	14	f	06:45:00	0.28	0.22	0	14Kf	0	13.2	0	0
433	14	f	06:45:00	0.28	0.22	0	14Kf	0	3.5	0	0
434	14	f	06:45:00	0.28	0.22	0	14Kf	0	-0.7	0	0
435	14	f	06:45:00	0.28	0.22	0	14Kf	0	4.4	0	0
436	14	f	06:45:00	0.28	0.22	0	14Kf	0	-1.6	0	0
437	14	f	06:50:00	0.28	0.22	0	14Kf	0	11.5	0	0
438	14	f	07:00:00	0.29	0.21	0	14Kf	0	14	0	0
439	14	f	07:00:00	0.29	0.21	0	14Kf	0	6.5	0	0
440	14	f	07:00:00	0.29	0.21	0	14Kf	0	1	0	0
441	14	f	07:00:00	0.29	0.21	0	14Kf	0	4.4	0	0
442	14	f	07:00:00	0.29	0.21	0	14Kf	0	3	0	0
443	14	f	07:00:00	0.29	0.21	0	14Kf	0	5.2	0	0
444	14	f	07:00:00	0.29	0.21	0	14Kf	0	3.5	0	0
445	14	f	07:00:00	0.29	0.21	0	14Kf	0	12.8	0	0
446	14	f	07:15:00	0.3	0.2	0	14Kf	0	9.9	0	0
447	14	f	07:15:00	0.3	0.2	0	14Kf	0	2.6	0	0
448	14	f	07:15:00	0.3	0.2	0	14Kf	0	0.2	0	0
449	14	f	07:15:00	0.3	0.2	0	14Kf	0	2.2	0	0
450	14	f	07:15:00	0.3	0.2	0	14Kf	0	16.7	0	0
451	14	f	07:30:00	0.31	0.19	0	14Kf	0	10.6	0	0
452	14	f	07:30:00	0.31	0.19	0	14Kf	0	-0.4	1	0
453	14	f	07:45:00	0.32	0.18	0	14Kf	0	7.6	0	0
454	14	f	08:00:00	0.33	0.17	0	14Kf	0	14.7	0	0
455	14	f	08:00:00	0.33	0.17	0	14Kf	0	13.4	0	0
456	14	f	08:00:00	0.33	0.17	0	14Kf	0	7	0	0
457	14	f	08:00:00	0.33	0.17	0	14Kf	0	0	4	0.60206
458	14	f	08:10:00	0.34	0.16	0	14Kf	0	11.3	0	0
459	14	f	08:15:00	0.34	0.16	0	14Kf	0	-0.9	4	0.60206
460	14	f	08:15:00	0.34	0.16	0	14Kf	0	1.6	4	0.60206
461	14	f	08:30:00	0.35	0.15	0	14Kf	0	21.7	0	0
462	14	f	08:40:00	0.36	0.14	0	14Kf	0	11.7	0	0
463	14	f	09:00:00	0.38	0.12	0	14Kf	0	23.5	0	0
464	14	f	09:00:00	0.38	0.12	0	14Kf	0	-0.2	0	0
465	14	f	09:00:00	0.38	0.12	0	14Kf	0	20.9	0	0
466	14	f	09:15:00	0.39	0.11	0	14Kf	0	20.7	0	0
467	14	f	09:15:00	0.39	0.11	0	14Kf	0	17.1	0	0
468	14	f	09:15:00	0.39	0.11	0	14Kf	0	0.3	0	0
469	14	f	09:30:00	0.4	0.1	0	14Kf	0	25.6	0	0
470	14	f	09:30:00	0.4	0.1	0	14Kf	0	0	0	0
471	14	f	09:30:00	0.4	0.1	0	14Kf	0	-1.4	0	0
472	14	f	09:30:00	0.4	0.1	0	14Kf	0	-1.7	1	0
473	14	f	09:40:00	0.4	0.1	0	14Kf	0	9.7	0	0
474	14	f	09:45:00	0.41	0.09	0	14Kf	0	11.1	0	0
475	14	f	10:00:00	0.42	0.08	0	14Kf	0	22.8	0	0
476	14	f	10:00:00	0.42	0.08	0	14Kf	0	19	0	0
477	14	f	10:00:00	0.42	0.08	0	14Kf	0	22.6	0	0
478	14	f	10:30:00	0.44	0.06	0	14Kf	0	15.9	0	0
479	14	f	10:30:00	0.44	0.06	0	14Kf	0	7	0	0
480	14	f	10:30:00	0.44	0.06	0	14Kf	0	6.4	0	0
481	14	f	10:45:00	0.45	0.05	0	14Kf	0	17.8	0	0
482	14	f	10:45:00	0.45	0.05	0	14Kf	0	1.7	3	0.477121
483	14	f	10:45:00	0.45	0.05	0	14Kf	0	11.5	0	0
484	14	f	11:00:00	0.46	0.04	0	14Kf	0	17.4	0	0
485	14	f	11:00:00	0.46	0.04	0	14Kf	0	22.1	0	0
486	14	f	11:00:00	0.46	0.04	0	14Kf	0	19.1	0	0
487	14	f	11:00:00	0.46	0.04	0	14Kf	0	6.1	0	0
488	14	f	11:00:00	0.46	0.04	0	14Kf	0	0.2	4	0.60206
489	14	f	11:30:00	0.48	0.02	0	14Kf	0	15.6	0	0
490	14	f	11:30:00	0.48	0.02	0	14Kf	0	18.9	0	0
491	14	f	11:30:00	0.48	0.02	0	14Kf	0	-5.2	9	0.954243
492	14	f	11:30:00	0.48	0.02	0	14Kf	0	-5.4	3	0.477121
493	14	f	11:45:00	0.49	0.01	0	14Kf	0	18.6	0	0
494	14	f	12:00:00	0.5	0	0	14Kf	0	20.1	0	0
495	14	f	12:00:00	0.5	0	0	14Kf	0	19.1	0	0
496	14	f	12:00:00	0.5	0	0	14Kf	0	15	0	0
497	14	f	12:00:00	0.5	0	0	14Kf	0	6	0	0
498	14	f	12:15:00	0.51	0.99	0	14Kf	0	1.8	0	0
499	14	f	12:15:00	0.51	0.99	0	14Kf	0	25.5	0	0
500	14	f	12:30:00	0.52	0.98	0	14Kf	0	20.1	0	0
501	14	f	12:30:00	0.52	0.98	0	14Kf	0	15.8	0	0
502	14	f	12:30:00	0.52	0.98	0	14Kf	0	25.1	0	0
503	14	f	12:30:00	0.52	0.98	0	14Kf	0	-4.3	13	1.11394
504	14	f	12:45:00	0.53	0.97	0	14Kf	0	18.1	0	0
505	14	f	12:45:00	0.53	0.97	0	14Kf	0	7	0	0
506	14	f	12:45:00	0.53	0.97	0	14Kf	0	0.6	1	0
507	14	f	13:00:00	0.54	0.96	0	14Kf	0	20.1	0	0
508	14	f	13:00:00	0.54	0.96	0	14Kf	0	10.8	0	0
509	14	f	13:00:00	0.54	0.96	0	14Kf	0	20.5	0	0
510	14	f	13:00:00	0.54	0.96	0	14Kf	0	14.6	0	0
511	14	f	13:00:00	0.54	0.96	0	14Kf	0	6.8	0	0
512	14	f	13:15:00	0.55	0.95	0	14Kf	0	26	0	0
513	14	f	13:30:00	0.56	0.94	0	14Kf	0	20.7	0	0
514	14	f	14:00:00	0.58	0.92	0	14Kf	0	16.7	0	0
515	14	f	14:00:00	0.58	0.92	0	14Kf	0	10.7	0	0
516	14	f	14:00:00	0.58	0.92	0	14Kf	0	11.3	0	0
517	14	f	14:30:00	0.6	0.9	0	14Kf	0	12.5	0	0
518	14	f	15:00:00	0.63	0.87	0	14Kf	0	11.3	0	0
519	14	f	16:00:00	0.67	0.83	0	14Kf	0	13.3	0	0
520	14	f	16:00:00	0.67	0.83	0	14Kf	0	27.1	0	0
521	14	f	16:00:00	0.67	0.83	0	14Kf	0	23	0	0
522	14	f	16:00:00	0.67	0.83	0	14Kf	0	17.5	0	0
523	14	f	16:00:00	0.67	0.83	0	14Kf	0	9.9	0	0
524	14	f	16:30:00	0.69	0.81	0	14Kf	0	18.2	0	0
525	14	f	16:30:00	0.69	0.81	0	14Kf	0	13.5	0	0
526	14	f	16:30:00	0.69	0.81	0	14Kf	0	14.4	0	0
527	14	f	17:00:00	0.71	0.79	0	14Kf	0	17.2	0	0
528	14	f	17:00:00	0.71	0.79	0	14Kf	0	10.9	0	0
529	14	f	17:00:00	0.71	0.79	0	14Kf	0	12.6	0	0
530	14	f	17:00:00	0.71	0.79	0	14Kf	0	7	0	0
531	14	f	18:00:00	0.75	0.75	0	14Kf	0	9.7	0	0
532	14	f	18:00:00	0.75	0.75	0	14Kf	0	14	0	0
533	14	f	18:00:00	0.75	0.75	0	14Kf	0	13.1	0	0
534	14	f	18:15:00	0.76	0.74	0	14Kf	0	12.8	0	0
535	14	f	18:30:00	0.77	0.73	0	14Kf	0	6	0	0
536	14	f	18:30:00	0.77	0.73	0	14Kf	0	12.2	0	0
537	14	f	18:45:00	0.78	0.72	1	14Kf	0	4.1	0	0
538	14	f	19:00:00	0.79	0.71	0	14Kf	0	6	0	0
539	14	f	19:00:00	0.79	0.71	1	14Kf	0	22.1	0	0
540	14	f	19:00:00	0.79	0.71	0	14Kf	7.36e-08	8.9	0	0
541	14	f	19:00:00	0.79	0.71	0	14Kf	0	16.3	0	0
542	14	f	19:30:00	0.81	0.69	0	14Kf	0	7.9	0	0
543	14	f	20:00:00	0.83	0.67	0	14Kf	0	16	0	0
544	14	f	20:00:00	0.83	0.67	1	14Kf	8.87e-05	9.4	0	0
545	14	f	20:00:00	0.83	0.67	0	14Kf	0	13	0	0
546	14	f	20:15:00	0.84	0.66	1	14Kf	0	10.1	0	0
547	14	f	20:30:00	0.85	0.65	1	14Kf	0	4.2	0	0
548	14	f	20:50:00	0.87	0.63	1	14Kf	3.57e-07	17.7	0	0
549	14	f	21:15:00	0.89	0.61	1	14Kf	0	9.4	0	0
550	14	f	21:15:00	0.89	0.61	0	14Kf	0	17.9	0	0
551	14	f	21:15:00	0.89	0.61	1	14Kf	0	21.9	0	0
552	14	f	21:15:00	0.89	0.61	0	14Kf	0.138234	0.2	0	0
553	14	f	21:15:00	0.89	0.61	1	14Kf	0	9.8	0	0
554	14	f	21:15:00	0.89	0.61	1	14Kf	0	13	0	0
555	14	f	21:30:00	0.9	0.6	1	14Kf	0.156174	14.6	0	0
556	14	f	21:30:00	0.9	0.6	1	14Kf	0	14	0	0
557	14	f	21:30:00	0.9	0.6	0	14Kf	0	14.9	0	0
558	14	f	21:30:00	0.9	0.6	0	14Kf	0.00576309	14.2	0	0
559	14	f	21:30:00	0.9	0.6	1	14Kf	0	4.6	0	0
560	14	f	21:30:00	0.9	0.6	0	14Kf	0.13436	0.2	0	0
561	14	f	21:45:00	0.91	0.59	1	14Kf	5.6e-06	1.8	0	0
562	14	f	21:45:00	0.91	0.59	1	14Kf	0	21.9	0	0
563	14	f	21:45:00	0.91	0.59	1	14Kf	0	-1.6	0	0
564	14	f	22:00:00	0.92	0.58	1	14Kf	0	17.9	0	0
565	14	f	22:00:00	0.92	0.58	1	14Kf	0	7.6	0	0
566	14	f	22:00:00	0.92	0.58	1	14Kf	0	17.4	0	0
567	14	f	22:00:00	0.92	0.58	0	14Kf	0	14.3	0	0
568	14	f	22:00:00	0.92	0.58	1	14Kf	0.0114361	14	0	0
569	14	f	22:00:00	0.92	0.58	0	14Kf	0	6.6	0	0
570	14	f	22:15:00	0.93	0.57	1	14Kf	0	16.9	0	0
571	14	f	22:15:00	0.93	0.57	1	14Kf	0.0205261	16.9	0	0
572	14	f	22:15:00	0.93	0.57	0	14Kf	0	6.2	0	0
573	14	f	22:30:00	0.94	0.56	1	14Kf	0	14.4	0	0
574	14	f	22:30:00	0.94	0.56	1	14Kf	0.0905835	15.5	0	0
575	14	f	22:30:00	0.94	0.56	0	14Kf	0	5.9	0	0
576	14	f	22:30:00	0.94	0.56	1	14Kf	0	2	0	0
577	14	f	22:45:00	0.95	0.55	1	14Kf	0	9.9	0	0
578	14	f	22:45:00	0.95	0.55	1	14Kf	0	15.6	0	0
579	14	f	22:45:00	0.95	0.55	1	14Kf	0.144671	7.9	0	0
580	14	f	22:45:00	0.95	0.55	1	14Kf	0.0747728	9.6	0	0
581	14	f	23:00:00	0.96	0.54	1	14Kf	0.0230353	16	0	0
582	14	f	23:00:00	0.96	0.54	0	14Kf	0	12	0	0
583	14	f	23:15:00	0.97	0.53	1	14Kf	0.0084764	10.3	0	0
584	14	f	23:30:00	0.98	0.52	0	14Kf	0	10	0	0
585	14	f	23:30:00	0.98	0.52	0	14Kf	0	5.7	0	0
586	19	f	06:15:00	0.26	0.24	0	19Kf	0	1.3	0	0
587	19	f	06:15:00	0.26	0.24	0	19Kf	0	0.3	0	0
588	19	f	06:15:00	0.26	0.24	0	19Kf	0	0.1	0	0
589	19	f	06:30:00	0.27	0.23	0	19Kf	0	3.7	0	0
590	19	f	10:30:00	0.44	0.06	0	19Kf	0	16.3	0	0
591	19	f	06:15:00	0.26	0.24	0	19Kf	0	0.4	0	0
592	19	f	09:15:00	0.39	0.11	0	19Kf	0	11.3	0	0
593	19	f	06:00:00	0.25	0.25	0	19Kf	0	0.1	0	0
594	19	f	06:15:00	0.26	0.24	0	19Kf	0	0	0	0
595	19	f	06:00:00	0.25	0.25	0	19Kf	0	-4.7	0	0
596	19	f	06:00:00	0.25	0.25	0	19Kf	0	4.2	0	0
597	19	f	06:15:00	0.26	0.24	0	19Kf	0	10.4	0	0
598	19	f	06:30:00	0.27	0.23	0	19Kf	0.0130184	7.3	0	0
599	19	f	06:15:00	0.26	0.24	0	19Kf	0.0938882	5.6	0	0
600	19	f	06:45:00	0.28	0.22	0	19Kf	0.105474	3	0	0
601	19	f	10:00:00	0.42	0.08	0	19Kf	0	6	0	0
602	19	f	09:15:00	0.39	0.11	0	19Kf	0	-2.1	0	0
603	19	f	06:45:00	0.28	0.22	0	19Kf	0.11132	-1	0	0
604	19	f	06:45:00	0.28	0.22	0	19Kf	0.0562481	5.3	0	0
605	19	f	06:30:00	0.27	0.23	0	19Kf	0.0336856	1	0	0
606	19	f	13:40:00	0.57	0.93	0	19Kf	0	5.2	0	0
607	19	f	18:50:00	0.78	0.72	0	19Kf	0	3.1	0	0
608	19	f	19:40:00	0.82	0.68	0	19Kf	0	3.1	0	0
609	19	f	21:30:00	0.9	0.6	0	19Kf	0	3.3	0	0
610	19	f	23:30:00	0.98	0.52	0	19Kf	0	3.6	0	0
611	19	f	00:30:00	0.02	0.48	0	19Kf	0	3.2	0	0
612	19	f	07:40:00	0.32	0.18	0	19Kf	0	4	0	0
613	19	f	06:30:00	0.27	0.23	0	19Kf	0.00320719	-1.4	0	0
614	19	f	21:00:00	0.88	0.62	0	19Kf	0	0.9	0	0
615	19	f	06:15:00	0.26	0.24	0	19Kf	0.000261094	4.7	0	0
616	19	f	06:15:00	0.26	0.24	0	19Kf	0	1.9	0	0
617	19	f	06:30:00	0.27	0.23	0	19Kf	0	0.1	0	0
618	19	f	06:30:00	0.27	0.23	0	19Kf	0	-0.7	0	0
619	23	f	06:45:00	0.28	0.22	0	23Kf	0	14.4	0	0
620	23	f	06:15:00	0.26	0.24	0	23Kf	0	10.4	0	0
621	23	f	17:00:00	0.71	0.79	0	23Kf	0.0920054	-17.3	16	1.20412
622	23	f	18:00:00	0.75	0.75	1	23Kf	0.0982909	-16.9	16	1.20412
623	23	f	19:00:00	0.79	0.71	0	23Kf	0.0993855	-16.9	16	1.20412
624	23	f	20:30:00	0.85	0.65	0	23Kf	0.0910488	-19.6	16	1.20412
625	23	f	21:15:00	0.89	0.61	0	23Kf	0.0826566	-18.9	16	1.20412
626	23	f	06:15:00	0.26	0.24	0	23Kf	0	1.8	0	0
627	23	f	16:10:00	0.67	0.83	0	23Kf	0	2.6	0	0
628	23	f	21:50:00	0.91	0.59	0	23Kf	0.109806	15.2	0	0
629	23	f	06:30:00	0.27	0.23	0	23Kf	0	11.7	0	0
630	23	f	06:30:00	0.27	0.23	0	23Kf	0.0133973	-21.5	17	1.23045
631	23	f	06:15:00	0.26	0.24	0	23Kf	0	1.7	0	0
632	23	f	23:00:00	0.96	0.54	1	23Kf	0	2	0	0
633	23	f	06:15:00	0.26	0.24	0	23Kf	0	14.6	0	0
634	23	f	23:50:00	0.99	0.51	0	23Kf	0	14.1	0	0
635	23	f	06:30:00	0.27	0.23	0	23Kf	0	4	0	0
636	23	f	06:15:00	0.26	0.24	0	23Kf	0	18.8	0	0
637	23	f	06:00:00	0.25	0.25	0	23Kf	0	16.4	0	0
638	23	f	06:15:00	0.26	0.24	0	23Kf	0	-3.4	0	0
639	23	f	06:15:00	0.26	0.24	0	23Kf	0	6.8	0	0
640	23	f	09:22:00	0.39	0.11	0	23Kf	0	10	0	0
641	23	f	06:15:00	0.26	0.24	0	23Kf	0	15.8	0	0
642	23	f	22:49:00	0.95	0.55	0	23Kf	0	11.6	0	0
643	23	f	06:15:00	0.26	0.24	0	23Kf	0.0241574	-10.2	17	1.23045
644	23	f	17:15:00	0.72	0.78	0	23Kf	0	-7.4	17	1.23045
645	23	f	17:45:00	0.74	0.76	0	23Kf	0	-7.4	17	1.23045
646	23	f	18:00:00	0.75	0.75	0	23Kf	0	-7.3	17	1.23045
647	23	f	18:30:00	0.77	0.73	1	23Kf	0	-7.3	17	1.23045
648	23	f	20:45:00	0.86	0.64	0	23Kf	0	-7.2	17	1.23045
649	23	f	21:45:00	0.91	0.59	0	23Kf	0	-7.2	17	1.23045
650	23	f	06:45:00	0.28	0.22	0	23Kf	0	0	0	0
651	23	f	06:15:00	0.26	0.24	0	23Kf	0	9.8	0	0
652	23	f	06:00:00	0.25	0.25	0	23Kf	0.0184569	-7.2	17	1.23045
653	23	f	17:30:00	0.73	0.77	0	23Kf	0	-5	17	1.23045
654	23	f	18:00:00	0.75	0.75	0	23Kf	0	-5.3	17	1.23045
655	23	f	19:00:00	0.79	0.71	0	23Kf	0	-5.3	17	1.23045
656	23	f	21:00:00	0.88	0.62	0	23Kf	0	-5.1	17	1.23045
657	23	f	06:30:00	0.27	0.23	0	23Kf	0	-0.3	0	0
658	23	f	06:15:00	0.26	0.24	0	23Kf	0	9.7	0	0
659	23	f	22:30:00	0.94	0.56	1	23Kf	0	7.5	0	0
660	23	f	06:15:00	0.26	0.24	0	23Kf	0	14.4	0	0
661	23	f	06:30:00	0.27	0.23	0	23Kf	0.00974323	-6	17	1.23045
662	23	f	17:00:00	0.71	0.79	0	23Kf	0	-5.7	17	1.23045
663	23	f	18:00:00	0.75	0.75	0	23Kf	0	-5.6	17	1.23045
664	23	f	21:00:00	0.88	0.62	0	23Kf	0	-6.1	17	1.23045
665	23	f	06:30:00	0.27	0.23	0	23Kf	0	-2.1	0	0
666	23	f	06:00:00	0.25	0.25	0	23Kf	0	10.1	0	0
667	23	f	06:15:00	0.26	0.24	0	23Kf	0	11.9	0	0
668	23	f	06:15:00	0.26	0.24	0	23Kf	0.00506894	-9.7	19	1.27875
669	23	f	17:30:00	0.73	0.77	0	23Kf	0	-10	19	1.27875
670	23	f	18:00:00	0.75	0.75	0	23Kf	0	-13.1	19	1.27875
671	23	f	19:00:00	0.79	0.71	0	23Kf	0	-13.1	19	1.27875
672	23	f	21:00:00	0.88	0.62	0	23Kf	0	-17.8	19	1.27875
673	23	f	06:15:00	0.26	0.24	0	23Kf	0	2.8	0	0
674	23	f	06:30:00	0.27	0.23	0	23Kf	0.00232165	-18.9	19	1.27875
675	23	f	17:30:00	0.73	0.77	0	23Kf	0	-6.6	19	1.27875
676	23	f	18:30:00	0.77	0.73	1	23Kf	0	-6.5	19	1.27875
677	23	f	19:00:00	0.79	0.71	0	23Kf	0	-6.5	19	1.27875
678	23	f	20:30:00	0.85	0.65	0	23Kf	0	-6.4	19	1.27875
679	23	f	21:30:00	0.9	0.6	0	23Kf	0	-6.4	19	1.27875
680	23	f	00:00:00	0	0.5	0	23Kf	0	-20	19	1.27875
681	23	f	06:00:00	0.25	0.25	0	23Kf	0	3.7	0	0
682	23	f	22:56:00	0.96	0.54	1	23Kf	0	-2	0	0
683	23	f	07:00:00	0.29	0.21	0	23Kf	0.00514267	-6.3	8	0.90309
684	23	f	06:30:00	0.27	0.23	0	23Kf	0	4.7	0	0
685	23	f	22:40:00	0.94	0.56	1	23Kf	0	8.3	0	0
686	23	f	06:15:00	0.26	0.24	0	23Kf	0	18.9	0	0
687	23	f	06:30:00	0.27	0.23	0	23Kf	0.00193147	-1.7	10	1
688	23	f	06:00:00	0.25	0.25	0	23Kf	0	3.1	0	0
689	23	f	06:45:00	0.28	0.22	0	23Kf	0	6.2	0	0
690	23	f	07:00:00	0.29	0.21	0	23Kf	0	-25.7	16	1.20412
691	23	f	17:00:00	0.71	0.79	0	23Kf	0.116675	-21	16	1.20412
692	23	f	18:15:00	0.76	0.74	1	23Kf	0.132812	-23.2	16	1.20412
693	23	f	19:15:00	0.8	0.7	0	23Kf	0.138245	-24.5	16	1.20412
694	23	f	20:35:00	0.86	0.64	0	23Kf	0.134232	-25.2	16	1.20412
695	23	f	21:45:00	0.91	0.59	0	23Kf	0.120357	-25.9	16	1.20412
696	23	f	06:15:00	0.26	0.24	0	23Kf	0	2.4	2	0.30103
697	23	f	06:30:00	0.27	0.23	0	23Kf	0.000583815	-0.1	17	1.23045
698	23	f	07:00:00	0.29	0.21	0	23Kf	0	0.2	22	1.34242
699	23	f	17:00:00	0.71	0.79	0	23Kf	0	-0.2	22	1.34242
700	23	f	18:00:00	0.75	0.75	0	23Kf	0	-0.5	22	1.34242
701	23	f	06:15:00	0.26	0.24	0	23Kf	0	8.3	0	0
702	23	f	08:53:00	0.37	0.13	0	23Kf	0	9	0	0
703	23	f	20:45:00	0.86	0.64	1	23Kf	0	7.4	0	0
704	23	f	21:45:00	0.91	0.59	1	23Kf	0	5.9	0	0
705	23	f	06:45:00	0.28	0.22	0	23Kf	0	15.5	0	0
706	23	f	06:45:00	0.28	0.22	0	23Kf	0	-3.7	21	1.32222
707	23	f	00:45:00	0.03	0.47	0	23Kf	0	3.4	0	0
708	23	f	11:00:00	0.46	0.04	0	23Kf	0	18.2	0	0
709	23	f	20:15:00	0.84	0.66	1	23Kf	4.1e-09	8.7	0	0
710	23	f	23:45:00	0.99	0.51	0	23Kf	0	9.1	0	0
711	23	f	06:00:00	0.25	0.25	0	23Kf	0	19.5	0	0
712	23	f	22:40:00	0.94	0.56	1	23Kf	0	15.5	0	0
713	23	f	09:45:00	0.41	0.09	0	23Kf	0	17.9	0	0
714	23	f	22:39:00	0.94	0.56	1	23Kf	0	17	0	0
715	23	f	06:15:00	0.26	0.24	0	23Kf	2.58e-07	1	21	1.32222
716	23	f	22:35:00	0.94	0.56	0	23Kf	0	6.3	0	0
717	23	f	06:15:00	0.26	0.24	0	23Kf	0	21	0	0
718	23	f	22:10:00	0.92	0.58	1	23Kf	0	14.2	0	0
719	23	f	06:30:00	0.27	0.23	0	23Kf	0	17.4	0	0
720	23	f	07:00:00	0.29	0.21	0	23Kf	0	0.1	21	1.32222
721	23	f	06:45:00	0.28	0.22	0	23Kf	0	2.5	18	1.25527
722	23	f	06:15:00	0.26	0.24	0	23Kf	0	21.2	0	0
723	23	f	06:30:00	0.27	0.23	0	23Kf	0	0	21	1.32222
724	23	f	06:30:00	0.27	0.23	0	23Kf	0	1.8	9	0.954243
725	23	f	06:15:00	0.26	0.24	0	23Kf	0	8.7	0	0
726	23	f	22:16:00	0.93	0.57	1	23Kf	0.000296563	8	0	0
727	23	f	06:45:00	0.28	0.22	0	23Kf	0	14.9	0	0
728	23	f	22:35:00	0.94	0.56	0	23Kf	0.000148907	10.8	0	0
729	23	f	06:30:00	0.27	0.23	0	23Kf	0	13.9	0	0
730	23	f	12:15:00	0.51	0.99	0	23Kf	0	-1.5	20	1.30103
731	23	f	07:00:00	0.29	0.21	0	23Kf	0	-7.1	19	1.27875
732	23	f	06:15:00	0.26	0.24	0	23Kf	0	-0.9	0	0
733	23	f	06:30:00	0.27	0.23	0	23Kf	0	-13	19	1.27875
734	23	f	06:00:00	0.25	0.25	0	23Kf	0	-2.8	1	0
735	23	f	06:45:00	0.28	0.22	0	23Kf	0	6.3	0	0
736	23	f	06:15:00	0.26	0.24	0	23Kf	0	-8	0	0
737	23	f	07:15:00	0.3	0.2	0	23Kf	0	3.7	0	0
738	23	f	06:00:00	0.25	0.25	0	23Kf	0	13.2	0	0
739	23	f	22:00:00	0.92	0.58	1	23Kf	0.0273718	9.2	0	0
740	23	f	22:10:00	0.92	0.58	1	23Kf	0.0298099	7.7	0	0
741	23	f	06:15:00	0.26	0.24	0	23Kf	0	1.5	2	0.30103
742	23	f	06:15:00	0.26	0.24	0	23Kf	0	5.5	0	0
743	23	f	12:50:00	0.53	0.97	0	23Kf	0	8.6	0	0
744	23	f	22:45:00	0.95	0.55	1	23Kf	0.0183584	3.4	0	0
745	23	f	00:28:00	0.02	0.48	1	23Kf	0.000657219	7.2	0	0
746	23	f	02:30:00	0.1	0.4	1	23Kf	0	7.4	0	0
747	23	f	04:15:00	0.18	0.32	1	23Kf	0	12.2	0	0
748	23	f	06:00:00	0.25	0.25	0	23Kf	0	16.8	0	0
749	23	f	06:30:00	0.27	0.23	0	23Kf	0	-29.8	16	1.20412
750	23	f	06:00:00	0.25	0.25	0	23Kf	0	0	0	0
751	23	f	22:30:00	0.94	0.56	1	23Kf	0.189947	2.7	0	0
752	23	f	22:20:00	0.93	0.57	0	23Kf	0.153376	6.9	0	0
753	23	f	06:45:00	0.28	0.22	0	23Kf	0	-16.9	18	1.25527
754	23	f	06:30:00	0.27	0.23	0	23Kf	0	2	0	0
755	23	f	23:07:00	0.96	0.54	0	23Kf	0.032215	0.5	0	0
756	23	f	00:14:00	0.01	0.49	1	23Kf	0.00758291	9.7	0	0
757	23	f	02:20:00	0.1	0.4	1	23Kf	0	7.2	0	0
758	23	f	04:30:00	0.19	0.31	0	23Kf	0	7.4	0	0
759	23	f	06:00:00	0.25	0.25	0	23Kf	0	8.1	0	0
760	23	f	22:27:00	0.94	0.56	1	23Kf	0.0581477	5.8	0	0
761	23	f	06:15:00	0.26	0.24	0	23Kf	0	-21.9	16	1.20412
762	23	f	10:45:00	0.45	0.05	0	23Kf	0	-12.8	16	1.20412
763	23	f	17:00:00	0.71	0.79	0	23Kf	0.066807	-15.4	16	1.20412
764	23	f	18:30:00	0.77	0.73	1	23Kf	0.0680284	-16.2	16	1.20412
765	23	f	19:00:00	0.79	0.71	1	23Kf	0.0664976	-16.2	16	1.20412
766	23	f	20:00:00	0.83	0.67	0	23Kf	0.0606133	-17.4	16	1.20412
767	23	f	21:15:00	0.89	0.61	0	23Kf	0.0485188	-18	16	1.20412
768	23	f	06:00:00	0.25	0.25	0	23Kf	0	8.6	0	0
769	23	f	06:30:00	0.27	0.23	0	23Kf	0	2.3	0	0
770	23	f	06:15:00	0.26	0.24	0	23Kf	0	10.4	0	0
771	23	f	06:30:00	0.27	0.23	0	23Kf	0	0.7	0	0
772	23	f	06:45:00	0.28	0.22	0	23Kf	0	-19.7	16	1.20412
773	23	f	17:00:00	0.71	0.79	0	23Kf	0.0910206	-15.7	16	1.20412
774	23	f	18:00:00	0.75	0.75	1	23Kf	0.172134	-15.5	16	1.20412
775	23	f	19:00:00	0.79	0.71	0	23Kf	0.251814	-15.5	16	1.20412
776	23	f	20:45:00	0.86	0.64	0	23Kf	0.363099	-15.5	16	1.20412
777	23	f	21:45:00	0.91	0.59	0	23Kf	0.40093	-15.3	16	1.20412
778	23	f	23:40:00	0.99	0.51	1	23Kf	0.255911	0.1	0	0
779	23	f	22:20:00	0.93	0.57	1	23Kf	0.0349778	7.2	0	0
780	23	f	06:15:00	0.26	0.24	0	23Kf	7.95e-08	-12.2	17	1.23045
781	23	f	17:15:00	0.72	0.78	0	23Kf	0.0339699	-10.4	17	1.23045
782	23	f	18:15:00	0.76	0.74	0	23Kf	0.124669	-10.7	17	1.23045
783	23	f	19:15:00	0.8	0.7	0	23Kf	0.228655	-10.5	17	1.23045
784	23	f	21:15:00	0.89	0.61	1	23Kf	0.405322	-10.8	17	1.23045
785	23	f	06:30:00	0.27	0.23	0	23Kf	0	5.4	0	0
786	23	f	06:45:00	0.28	0.22	0	23Kf	0	-11.2	17	1.23045
787	23	f	17:15:00	0.72	0.78	0	23Kf	0	-8.9	17	1.23045
788	23	f	18:00:00	0.75	0.75	1	23Kf	0.00579586	-9.1	17	1.23045
789	23	f	17:30:00	0.73	0.77	0	23Kf	0	1.1	0	0
790	23	f	06:15:00	0.26	0.24	0	23Kf	0	5.7	0	0
791	23	f	22:50:00	0.95	0.55	1	23Kf	0	4	0	0
792	23	f	06:30:00	0.27	0.23	0	23Kf	0.00430014	-12.4	17	1.23045
793	23	f	17:15:00	0.72	0.78	1	23Kf	0	-12.4	17	1.23045
794	23	f	18:00:00	0.75	0.75	1	23Kf	0	-13.5	17	1.23045
795	23	f	19:00:00	0.79	0.71	1	23Kf	0.000344646	-13.5	17	1.23045
796	23	f	20:45:00	0.86	0.64	0	23Kf	0.0765343	-14.3	17	1.23045
797	23	f	21:15:00	0.89	0.61	0	23Kf	0.107526	-15.8	17	1.23045
798	23	f	06:30:00	0.27	0.23	0	23Kf	0	-9.5	0	0
799	23	f	22:35:00	0.94	0.56	1	23Kf	0	-5.3	0	0
800	23	f	06:00:00	0.25	0.25	0	23Kf	0	12.2	0	0
801	23	f	22:50:00	0.95	0.55	1	23Kf	0	7.1	0	0
802	24	f	07:15:00	0.3	0.2	0	24Kf	0	-7.5	19	1.27875
803	24	f	02:30:00	0.1	0.4	1	24Kf	0	0.6	0	0
804	24	f	04:30:00	0.19	0.31	0	24Kf	0	3.2	0	0
805	24	f	05:00:00	0.21	0.29	0	24Kf	0	-2.7	1	0
806	24	f	06:15:00	0.26	0.24	0	24Kf	0	-20.7	16	1.20412
807	24	f	06:30:00	0.27	0.23	0	24Kf	0	-21.9	16	1.20412
808	24	f	06:30:00	0.27	0.23	0	24Kf	0	-25.7	16	1.20412
809	24	f	06:30:00	0.27	0.23	0	24Kf	0	-12.2	17	1.23045
810	24	f	06:30:00	0.27	0.23	0	24Kf	0.0204214	-10.2	17	1.23045
811	24	f	06:45:00	0.28	0.22	0	24Kf	0.000534863	-12.4	17	1.23045
812	24	f	06:45:00	0.28	0.22	0	24Kf	0.00547906	-21.5	17	1.23045
813	24	f	06:45:00	0.28	0.22	0	24Kf	0	0.2	22	1.34242
814	24	f	06:45:00	0.28	0.22	1	24Kf	0	-8	0	0
815	24	f	06:45:00	0.28	0.22	0	24Kf	0	1.5	2	0.30103
816	24	f	06:45:00	0.28	0.22	0	24Kf	0	1.8	0	0
817	24	f	06:45:00	0.28	0.22	0	24Kf	0	-3.4	0	0
818	24	f	07:00:00	0.29	0.21	0	24Kf	0	-16.9	18	1.25527
819	24	f	07:00:00	0.29	0.21	0	24Kf	0	-29.8	16	1.20412
820	24	f	07:00:00	0.29	0.21	0	24Kf	0	-19.7	16	1.20412
821	24	f	07:00:00	0.29	0.21	0	24Kf	0	-11.2	17	1.23045
822	24	f	07:00:00	0.29	0.21	0	24Kf	0	-9.5	0	0
823	24	f	07:15:00	0.3	0.2	0	24Kf	0	-13.4	19	1.27875
824	24	f	07:15:00	0.3	0.2	0	24Kf	0	2.1	9	0.954243
825	24	f	07:30:00	0.31	0.19	0	24Kf	0	-6.1	17	1.23045
826	24	f	07:30:00	0.31	0.19	0	24Kf	0	-14.8	19	1.27875
827	24	f	07:30:00	0.31	0.19	0	24Kf	0	-2.4	21	1.32222
828	24	f	07:30:00	0.31	0.19	0	24Kf	0	0.6	0	0
829	24	f	07:30:00	0.31	0.19	0	24Kf	0	-2.5	0	0
830	24	f	07:30:00	0.31	0.19	0	24Kf	0	1.2	0	0
831	24	f	07:30:00	0.31	0.19	0	24Kf	0	-0.9	0	0
832	24	f	07:45:00	0.32	0.18	0	24Kf	0	-2.5	0	0
833	24	f	07:45:00	0.32	0.18	0	24Kf	0	-4.1	0	0
834	24	f	08:00:00	0.33	0.17	0	24Kf	0	-9.5	19	1.27875
835	24	f	08:00:00	0.33	0.17	0	24Kf	0	1.1	0	0
836	24	f	08:00:00	0.33	0.17	0	24Kf	0	-2.7	0	0
837	24	f	08:30:00	0.35	0.15	0	24Kf	0	2.1	18	1.25527
838	24	f	08:45:00	0.36	0.14	0	24Kf	0	1.6	21	1.32222
839	24	f	08:45:00	0.36	0.14	0	24Kf	0	1.9	0	0
840	24	f	10:00:00	0.42	0.08	0	24Kf	0	-6.1	17	1.23045
841	24	f	11:30:00	0.48	0.02	0	24Kf	0	-10.8	16	1.20412
842	24	f	17:00:00	0.71	0.79	0	24Kf	0	1.9	0	0
843	24	f	17:15:00	0.72	0.78	1	24Kf	0.0333808	-2.5	0	0
844	24	f	17:15:00	0.72	0.78	0	24Kf	0.0764905	4.5	0	0
845	24	f	17:30:00	0.73	0.77	0	24Kf	0.0957725	-17.3	16	1.20412
846	24	f	17:30:00	0.73	0.77	1	24Kf	0.131057	-15.7	16	1.20412
847	24	f	17:30:00	0.73	0.77	0	24Kf	1.53e-05	-8.9	17	1.23045
848	24	f	17:30:00	0.73	0.77	0	24Kf	0	-12.4	17	1.23045
849	24	f	17:30:00	0.73	0.77	0	24Kf	0	-7.4	17	1.23045
850	24	f	17:30:00	0.73	0.77	0	24Kf	0	-0.2	22	1.34242
851	24	f	17:45:00	0.74	0.76	0	24Kf	0.127525	-21	16	1.20412
852	24	f	17:45:00	0.74	0.76	0	24Kf	0.0756333	-10.4	17	1.23045
853	24	f	17:45:00	0.74	0.76	0	24Kf	0	-5	17	1.23045
854	24	f	17:45:00	0.74	0.76	1	24Kf	0	-5.7	17	1.23045
855	24	f	17:45:00	0.74	0.76	0	24Kf	0.0781284	4.5	0	0
856	24	f	17:47:00	0.74	0.76	0	24Kf	0.0685267	-15.4	16	1.20412
857	24	f	18:00:00	0.75	0.75	1	24Kf	0.0321423	-2.3	0	0
858	24	f	18:00:00	0.75	0.75	0	24Kf	0.0785692	4.7	0	0
859	24	f	18:00:00	0.75	0.75	0	24Kf	0.108286	1.6	0	0
860	24	f	18:00:00	0.75	0.75	0	24Kf	0.108286	1.6	0	0
861	24	f	18:15:00	0.76	0.74	0	24Kf	0.192586	-15.5	16	1.20412
862	24	f	18:15:00	0.76	0.74	1	24Kf	0	-7.3	17	1.23045
863	24	f	18:15:00	0.76	0.74	1	24Kf	0.0314999	-2.3	0	0
864	24	f	18:30:00	0.77	0.73	0	24Kf	0.150474	-10.7	17	1.23045
865	24	f	18:30:00	0.77	0.73	1	24Kf	0.0302868	-9.1	17	1.23045
866	24	f	18:30:00	0.77	0.73	0	24Kf	0	-13.5	17	1.23045
867	24	f	18:30:00	0.77	0.73	1	24Kf	0	-5.3	17	1.23045
868	24	f	18:30:00	0.77	0.73	0	24Kf	0	-5.6	17	1.23045
869	24	f	18:30:00	0.77	0.73	1	24Kf	0	-0.5	22	1.34242
870	24	f	18:30:00	0.77	0.73	0	24Kf	0.0786769	4.7	0	0
871	24	f	18:30:00	0.77	0.73	0	24Kf	0.0786769	4.7	0	0
872	24	f	18:45:00	0.78	0.72	1	24Kf	0.0996137	-16.9	16	1.20412
873	24	f	19:00:00	0.79	0.71	1	24Kf	0.137553	-23.2	16	1.20412
874	24	f	19:00:00	0.79	0.71	0	24Kf	0.111942	1.6	0	0
875	24	f	19:30:00	0.81	0.69	0	24Kf	0.0640135	-16.7	16	1.20412
876	24	f	19:45:00	0.82	0.68	0	24Kf	0.151996	0.4	0	0
877	24	f	20:00:00	0.83	0.67	0	24Kf	0.152112	-0.2	0	0
878	24	f	20:30:00	0.85	0.65	0	24Kf	0.350355	-15.5	16	1.20412
879	24	f	20:30:00	0.85	0.65	0	24Kf	0	-1	22	1.34242
880	24	f	20:30:00	0.85	0.65	0	24Kf	0.0688008	4.9	0	0
881	24	f	20:30:00	0.85	0.65	0	24Kf	0.150751	-0.2	0	0
882	24	f	21:00:00	0.88	0.62	1	24Kf	0.0857427	-18.9	16	1.20412
883	24	f	21:00:00	0.88	0.62	0	24Kf	0.092114	-15.8	17	1.23045
884	24	f	21:00:00	0.88	0.62	0	24Kf	0	-6.4	19	1.27875
885	24	f	21:00:00	0.88	0.62	0	24Kf	0	-1.8	22	1.34242
886	24	f	21:00:00	0.88	0.62	0	24Kf	0.0639115	4.9	0	0
887	24	f	21:15:00	0.89	0.61	0	24Kf	0.127431	-25.9	16	1.20412
888	24	f	21:15:00	0.89	0.61	0	24Kf	0	-6.1	17	1.23045
889	24	f	21:15:00	0.89	0.61	0	24Kf	0	-1.8	22	1.34242
890	24	f	21:30:00	0.9	0.6	1	24Kf	0	-7.2	17	1.23045
891	24	f	21:30:00	0.9	0.6	0	24Kf	0.0146458	-1.1	0	0
892	24	f	21:30:00	0.9	0.6	0	24Kf	0.141688	0.1	0	0
893	24	f	21:45:00	0.91	0.59	0	24Kf	0.435977	-10.8	17	1.23045
894	24	f	21:45:00	0.91	0.59	0	24Kf	0.055042	4.9	0	0
895	24	f	23:45:00	0.99	0.51	1	24Kf	0	-2.8	0	0
896	24	f	20:30:00	0.85	0.65	0	24Kf	0.0211641	-1.8	0	0
897	24	f	21:15:00	0.89	0.61	0	24Kf	0	-5.1	17	1.23045
898	24	f	07:15:00	0.3	0.2	0	24Kf	0	3.4	0	0
899	24	f	06:30:00	0.27	0.23	0	24Kf	0	3.1	0	0
900	24	f	07:00:00	0.29	0.21	0	24Kf	0	-0.9	0	0
901	24	f	08:00:00	0.33	0.17	0	24Kf	0	9.1	0	0
902	24	f	07:45:00	0.32	0.18	0	24Kf	0	3.7	0	0
903	24	f	07:30:00	0.31	0.19	0	24Kf	0	5.9	0	0
904	24	f	08:30:00	0.35	0.15	0	24Kf	0	3.5	0	0
905	25	f	00:45:00	0.03	0.47	1	25Kf	0	3.4	0	0
906	25	f	03:00:00	0.13	0.37	1	25Kf	0.000313744	5.8	0	0
907	25	f	03:00:00	0.13	0.37	1	25Kf	0.00579697	4.5	0	0
908	25	f	03:30:00	0.15	0.35	0	25Kf	0.0144044	6.3	0	0
909	25	f	04:00:00	0.17	0.33	0	25Kf	0.0578848	-4	0	0
910	25	f	04:30:00	0.19	0.31	0	25Kf	0.034656	1	0	0
911	25	f	04:30:00	0.19	0.31	0	25Kf	0.0384807	-7.6	0	0
912	25	f	04:30:00	0.19	0.31	1	25Kf	0	9.5	0	0
913	25	f	06:15:00	0.26	0.24	0	25Kf	0	12.2	0	0
914	25	f	06:30:00	0.27	0.23	0	25Kf	0	3.1	0	0
915	25	f	06:30:00	0.27	0.23	0	25Kf	0	0	0	0
916	25	f	06:30:00	0.27	0.23	0	25Kf	0	3.7	0	0
917	25	f	06:30:00	0.27	0.23	0	25Kf	0	8.7	0	0
918	25	f	06:30:00	0.27	0.23	0	25Kf	0	5.7	0	0
919	25	f	06:30:00	0.27	0.23	0	25Kf	0	9.7	0	0
920	25	f	06:30:00	0.27	0.23	0	25Kf	0	10.1	0	0
921	25	f	06:30:00	0.27	0.23	0	25Kf	0	19.5	0	0
922	25	f	06:30:00	0.27	0.23	0	25Kf	0	13.2	0	0
923	25	f	06:30:00	0.27	0.23	0	25Kf	0	16.8	0	0
924	25	f	06:30:00	0.27	0.23	0	25Kf	0	8.1	0	0
925	25	f	06:30:00	0.27	0.23	0	25Kf	0	8.6	0	0
926	25	f	06:45:00	0.28	0.22	0	25Kf	0	6.8	0	0
927	25	f	06:45:00	0.28	0.22	0	25Kf	0	9.8	0	0
928	25	f	06:45:00	0.28	0.22	0	25Kf	0	8.3	0	0
929	25	f	06:45:00	0.28	0.22	0	25Kf	0	14.6	0	0
930	25	f	06:45:00	0.28	0.22	0	25Kf	0	18.8	0	0
931	25	f	07:00:00	0.29	0.21	0	25Kf	0	-0.9	0	0
932	25	f	07:00:00	0.29	0.21	0	25Kf	0	2.3	0	0
933	25	f	07:00:00	0.29	0.21	0	25Kf	0	0.7	0	0
934	25	f	07:00:00	0.29	0.21	0	25Kf	0	6.2	0	0
935	25	f	07:00:00	0.29	0.21	0	25Kf	0	21	0	0
936	25	f	07:15:00	0.3	0.2	0	25Kf	0	2.4	2	0.30103
937	25	f	07:15:00	0.3	0.2	0	25Kf	0	6.7	0	0
938	25	f	07:15:00	0.3	0.2	0	25Kf	0	7.8	0	0
939	25	f	07:15:00	0.3	0.2	0	25Kf	0	5.7	0	0
940	25	f	07:15:00	0.3	0.2	0	25Kf	0	16.3	0	0
941	25	f	07:15:00	0.3	0.2	0	25Kf	0	15.6	0	0
942	25	f	07:30:00	0.31	0.19	0	25Kf	0	3.4	0	0
943	25	f	08:00:00	0.33	0.17	0	25Kf	0	4.7	0	0
944	25	f	08:00:00	0.33	0.17	0	25Kf	0	6.6	0	0
945	25	f	08:45:00	0.36	0.14	0	25Kf	0	3.5	0	0
946	25	f	08:45:00	0.36	0.14	0	25Kf	0	24.6	0	0
947	25	f	09:00:00	0.38	0.12	0	25Kf	0	10.3	0	0
948	25	f	09:15:00	0.39	0.11	0	25Kf	0	7	0	0
949	25	f	09:45:00	0.41	0.09	0	25Kf	0	6.8	0	0
950	25	f	10:45:00	0.45	0.05	0	25Kf	0	10	0	0
951	25	f	11:00:00	0.46	0.04	1	25Kf	0	18.2	0	0
952	25	f	11:45:00	0.49	0.01	0	25Kf	0	13.7	0	0
953	25	f	11:45:00	0.49	0.01	0	25Kf	0	9.8	0	0
954	25	f	12:30:00	0.52	0.98	0	25Kf	0	13.5	0	0
955	25	f	13:45:00	0.57	0.93	0	25Kf	0	19.6	0	0
956	25	f	14:00:00	0.58	0.92	0	25Kf	0	24.7	0	0
957	25	f	15:30:00	0.65	0.85	0	25Kf	0	17.4	0	0
958	25	f	15:45:00	0.66	0.84	0	25Kf	0	19.9	0	0
959	25	f	15:45:00	0.66	0.84	0	25Kf	0	13.3	0	0
960	25	f	16:15:00	0.68	0.82	0	25Kf	0	20.8	0	0
961	25	f	16:45:00	0.7	0.8	0	25Kf	0	12.8	0	0
962	25	f	20:00:00	0.83	0.67	0	25Kf	0	8.6	0	0
963	25	f	20:15:00	0.84	0.66	0	25Kf	4.1e-09	8.7	0	0
964	25	f	20:45:00	0.86	0.64	0	25Kf	0	7.4	0	0
965	25	f	21:00:00	0.88	0.62	1	25Kf	0.156364	-4.4	2	0.30103
966	25	f	21:30:00	0.9	0.6	1	25Kf	0	7.9	0	0
967	25	f	21:45:00	0.91	0.59	1	25Kf	0.0300003	3.7	0	0
968	25	f	21:45:00	0.91	0.59	1	25Kf	0	5.9	0	0
969	25	f	21:45:00	0.91	0.59	0	25Kf	0.000871035	9	0	0
970	25	f	21:45:00	0.91	0.59	0	25Kf	0	15	0	0
971	25	f	22:00:00	0.92	0.58	1	25Kf	0	7.9	0	0
972	25	f	22:00:00	0.92	0.58	0	25Kf	0.00226947	4.6	0	0
973	25	f	22:00:00	0.92	0.58	1	25Kf	0.049687	12.3	0	0
974	25	f	22:00:00	0.92	0.58	1	25Kf	0.000784336	12.7	0	0
975	25	f	22:00:00	0.92	0.58	1	25Kf	0.0147388	11.2	0	0
976	25	f	22:00:00	0.92	0.58	1	25Kf	0.0273718	9.2	0	0
977	25	f	22:30:00	0.94	0.56	1	25Kf	0	8.3	0	0
978	25	f	22:45:00	0.95	0.55	1	25Kf	0	9.1	0	0
979	25	f	23:45:00	0.99	0.51	0	25Kf	0	9.1	0	0
980	25	f	23:00:00	0.96	0.54	0	25Kf	0.139769	-4.2	2	0.30103
981	25	f	01:45:00	0.07	0.43	1	25Kf	0	14.8	0	0
982	25	f	03:30:00	0.15	0.35	1	25Kf	0.000325635	3.1	0	0
983	25	f	06:00:00	0.25	0.25	0	25Kf	0	16.7	0	0
984	25	f	06:00:00	0.25	0.25	0	25Kf	0	11.7	0	0
985	25	f	06:15:00	0.26	0.24	0	25Kf	0	19.8	0	0
986	25	f	06:15:00	0.26	0.24	0	25Kf	0	17.9	0	0
987	25	f	06:15:00	0.26	0.24	0	25Kf	0	15.8	0	0
988	25	f	06:15:00	0.26	0.24	1	25Kf	0	14.1	0	0
989	25	f	06:15:00	0.26	0.24	0	25Kf	0	14.8	0	0
990	25	f	06:15:00	0.26	0.24	0	25Kf	0.0765229	5.5	0	0
991	25	f	06:30:00	0.27	0.23	0	25Kf	0	13.8	0	0
992	25	f	06:30:00	0.27	0.23	0	25Kf	0	12.8	0	0
993	25	f	06:30:00	0.27	0.23	0	25Kf	0	17.7	0	0
994	25	f	06:30:00	0.27	0.23	0	25Kf	0	10.9	0	0
995	25	f	06:30:00	0.27	0.23	0	25Kf	0	13.5	0	0
996	25	f	06:30:00	0.27	0.23	0	25Kf	0.038436	6.4	0	0
997	25	f	06:30:00	0.27	0.23	0	25Kf	0.0102583	5	0	0
998	25	f	06:45:00	0.28	0.22	0	25Kf	0	23.7	0	0
999	25	f	06:45:00	0.28	0.22	0	25Kf	0	20.8	0	0
1000	25	f	06:45:00	0.28	0.22	0	25Kf	0	15.9	0	0
1001	25	f	06:45:00	0.28	0.22	0	25Kf	0	10.9	0	0
1002	25	f	06:45:00	0.28	0.22	1	25Kf	0	13.4	0	0
1003	25	f	06:45:00	0.28	0.22	0	25Kf	0	10.7	0	0
1004	25	f	06:45:00	0.28	0.22	0	25Kf	0	2.1	0	0
1005	25	f	06:45:00	0.28	0.22	0	25Kf	0	6.8	0	0
1006	25	f	06:45:00	0.28	0.22	0	25Kf	0.00633276	4	0	0
1007	25	f	06:45:00	0.28	0.22	0	25Kf	6e-07	9.2	0	0
1008	25	f	07:00:00	0.29	0.21	1	25Kf	0	13.3	0	0
1009	25	f	07:00:00	0.29	0.21	0	25Kf	0	9.5	0	0
1010	25	f	07:00:00	0.29	0.21	0	25Kf	0	5.4	0	0
1011	25	f	07:15:00	0.3	0.2	0	25Kf	0	6.6	0	0
1012	25	f	07:30:00	0.31	0.19	0	25Kf	0	14.7	0	0
1013	25	f	08:30:00	0.35	0.15	0	25Kf	0	16.4	0	0
1014	25	f	08:45:00	0.36	0.14	1	25Kf	0	12.4	0	0
1015	25	f	09:30:00	0.4	0.1	0	25Kf	0	20.9	0	0
1016	25	f	10:00:00	0.42	0.08	0	25Kf	0	10.4	0	0
1017	25	f	10:30:00	0.44	0.06	0	25Kf	0	6.9	0	0
1018	25	f	19:30:00	0.81	0.69	0	25Kf	0	7.8	0	0
1019	25	f	19:45:00	0.82	0.68	1	25Kf	0	1.4	0	0
1020	25	f	20:00:00	0.83	0.67	1	25Kf	0.0673819	10.5	0	0
1021	25	f	21:15:00	0.89	0.61	1	25Kf	0.0375063	6.3	0	0
1022	25	f	23:15:00	0.97	0.53	1	25Kf	0	6.2	0	0
1023	25	f	23:30:00	0.98	0.52	1	25Kf	0	-0.2	0	0
1024	25	f	02:30:00	0.1	0.4	1	25Kf	0	0.6	0	0
1025	25	f	03:15:00	0.14	0.36	1	25Kf	0	0.3	0	0
1026	25	f	03:45:00	0.16	0.34	1	25Kf	0	4.9	0	0
1027	25	f	04:30:00	0.19	0.31	0	25Kf	0	3.2	0	0
1028	25	f	04:45:00	0.2	0.3	1	25Kf	0.0096333	-6.2	17	1.23045
1029	25	f	05:00:00	0.21	0.29	0	25Kf	0	-2.7	1	0
1030	25	f	05:15:00	0.22	0.28	0	25Kf	0.000973601	-20.2	19	1.27875
1031	25	f	05:15:00	0.22	0.28	1	25Kf	0	2.1	18	1.25527
1032	25	f	05:15:00	0.22	0.28	0	25Kf	0	2.4	9	0.954243
1033	25	f	06:00:00	0.25	0.25	0	25Kf	0.0925654	9.2	0	0
1034	25	f	06:00:00	0.25	0.25	0	25Kf	0	-0.9	0	0
1035	25	f	06:15:00	0.26	0.24	0	25Kf	0.000623565	7.4	0	0
1036	25	f	06:15:00	0.26	0.24	0	25Kf	5.16e-06	3.7	0	0
1037	25	f	06:15:00	0.26	0.24	0	25Kf	0	3.3	0	0
1038	25	f	06:15:00	0.26	0.24	0	25Kf	0	4.6	0	0
1039	25	f	06:15:00	0.26	0.24	0	25Kf	0	3.6	0	0
1040	25	f	06:30:00	0.27	0.23	0	25Kf	0.00017622	0.2	22	1.34242
1041	25	f	06:30:00	0.27	0.23	0	25Kf	0	-10.2	4	0.60206
1042	25	f	06:30:00	0.27	0.23	0	25Kf	0.0656705	5.2	0	0
1043	25	f	06:30:00	0.27	0.23	0	25Kf	0.0275185	7.3	0	0
1044	25	f	06:30:00	0.27	0.23	0	25Kf	0	0.3	0	0
1045	25	f	06:30:00	0.27	0.23	0	25Kf	0	1.4	0	0
1046	25	f	06:30:00	0.27	0.23	0	25Kf	0	2.5	0	0
1047	25	f	06:30:00	0.27	0.23	0	25Kf	0	2.9	0	0
1048	25	f	06:30:00	0.27	0.23	0	25Kf	0.00157191	5.8	0	0
1049	25	f	06:30:00	0.27	0.23	0	25Kf	0.0347195	6.2	0	0
1050	25	f	06:30:00	0.27	0.23	0	25Kf	0.0737213	6	0	0
1051	25	f	06:30:00	0.27	0.23	0	25Kf	0.0992824	-0.9	6	0.778151
1052	25	f	06:30:00	0.27	0.23	0	25Kf	0.0865105	-3.4	12	1.07918
1053	25	f	06:45:00	0.28	0.22	0	25Kf	0	-3.4	0	0
1054	25	f	06:45:00	0.28	0.22	0	25Kf	0	9.8	0	0
1055	25	f	06:45:00	0.28	0.22	0	25Kf	0	4.8	0	0
1056	25	f	06:45:00	0.28	0.22	0	25Kf	0	3.1	0	0
1057	25	f	06:45:00	0.28	0.22	0	25Kf	0	4.5	0	0
1058	25	f	06:45:00	0.28	0.22	0	25Kf	0	2.4	0	0
1059	25	f	06:45:00	0.28	0.22	0	25Kf	0	-2.3	4	0.60206
1060	25	f	06:45:00	0.28	0.22	0	25Kf	0	0.5	4	0.60206
1061	25	f	06:45:00	0.28	0.22	0	25Kf	0	4.4	0	0
1062	25	f	06:45:00	0.28	0.22	0	25Kf	0.064658	-1.4	12	1.07918
1063	25	f	06:45:00	0.28	0.22	0	25Kf	0.000783242	-3.9	8	0.90309
1064	25	f	07:00:00	0.29	0.21	0	25Kf	0	-8	0	0
1065	25	f	07:00:00	0.29	0.21	0	25Kf	0	1.5	2	0.30103
1066	25	f	07:00:00	0.29	0.21	0	25Kf	0	1.8	0	0
1067	25	f	07:00:00	0.29	0.21	0	25Kf	0	9.5	0	0
1068	25	f	07:00:00	0.29	0.21	0	25Kf	0	5.6	0	0
1069	25	f	07:00:00	0.29	0.21	0	25Kf	0.0677689	0.9	0	0
1070	25	f	07:00:00	0.29	0.21	0	25Kf	0.00334708	-5.6	9	0.954243
1071	25	f	07:15:00	0.3	0.2	0	25Kf	0	-7	17	1.23045
1072	25	f	07:15:00	0.3	0.2	0	25Kf	0.000141685	-6.3	8	0.90309
1073	25	f	07:30:00	0.31	0.19	0	25Kf	0	-9.8	19	1.27875
1074	25	f	07:45:00	0.32	0.18	0	25Kf	0	-6.1	17	1.23045
1075	25	f	07:45:00	0.32	0.18	0	25Kf	0	1.2	0	0
1076	25	f	08:00:00	0.33	0.17	0	25Kf	0	-10.7	19	1.27875
1077	25	f	08:15:00	0.34	0.16	0	25Kf	0	-1.6	21	1.32222
1078	25	f	08:15:00	0.34	0.16	0	25Kf	0	0.2	0	0
1079	25	f	08:15:00	0.34	0.16	0	25Kf	0	-2.7	8	0.90309
1080	25	f	08:45:00	0.36	0.14	0	25Kf	0	2.1	18	1.25527
1081	25	f	08:45:00	0.36	0.14	0	25Kf	0	1.9	0	0
1082	25	f	09:00:00	0.38	0.12	0	25Kf	0	-9.5	6	0.778151
1083	25	f	09:30:00	0.4	0.1	0	25Kf	0	2.1	21	1.32222
1084	25	f	09:45:00	0.41	0.09	0	25Kf	0	7.2	0	0
1085	25	f	14:30:00	0.6	0.9	0	25Kf	0	6.3	0	0
1086	25	f	16:15:00	0.68	0.82	0	25Kf	0.0633406	4.5	0	0
1087	25	f	17:15:00	0.72	0.78	1	25Kf	0	3.3	0	0
1088	25	f	17:45:00	0.74	0.76	1	25Kf	0	7.4	0	0
1089	25	f	18:00:00	0.75	0.75	0	25Kf	0	4.6	0	0
1090	25	f	18:00:00	0.75	0.75	1	25Kf	0	4.9	0	0
1091	25	f	18:15:00	0.76	0.74	1	25Kf	0.0890119	4.5	0	0
1092	25	f	18:45:00	0.78	0.72	1	25Kf	0	-5.3	17	1.23045
1093	25	f	19:00:00	0.79	0.71	1	25Kf	0	2	21	1.32222
1094	25	f	19:00:00	0.79	0.71	1	25Kf	0.0495545	6.4	0	0
1095	25	f	19:30:00	0.81	0.69	1	25Kf	0.0816297	4.8	0	0
1096	25	f	19:45:00	0.82	0.68	1	25Kf	0	12.3	0	0
1097	25	f	19:45:00	0.82	0.68	0	25Kf	0	7.7	0	0
1098	25	f	20:00:00	0.83	0.67	1	25Kf	0	11.5	0	0
1099	25	f	20:00:00	0.83	0.67	0	25Kf	0	2.1	0	0
1100	25	f	20:30:00	0.85	0.65	0	25Kf	0	5.6	0	0
1101	25	f	21:30:00	0.9	0.6	1	25Kf	0.0128446	5.8	0	0
1102	25	f	22:15:00	0.93	0.57	1	25Kf	0.0055901	6	0	0
1103	25	f	22:15:00	0.93	0.57	1	25Kf	3.21e-08	3.4	0	0
1104	25	f	22:30:00	0.94	0.56	1	25Kf	0	2.3	21	1.32222
1105	25	f	22:30:00	0.94	0.56	0	25Kf	0	2.6	18	1.25527
1106	25	f	22:30:00	0.94	0.56	1	25Kf	0.0298212	2.8	0	0
1107	25	f	22:30:00	0.94	0.56	1	25Kf	0.254695	1.9	0	0
1108	25	f	22:45:00	0.95	0.55	1	25Kf	0.0676382	4.6	0	0
1109	25	f	23:00:00	0.96	0.54	1	25Kf	0	12.3	0	0
1110	25	f	23:15:00	0.97	0.53	1	25Kf	0	11.4	0	0
1111	25	f	23:30:00	0.98	0.52	1	25Kf	0	0.3	0	0
1112	25	f	23:45:00	0.99	0.51	1	25Kf	0	-2.8	0	0
1113	25	f	07:00:00	0.29	0.21	0	25Kf	0	11.7	0	0
1114	25	f	06:45:00	0.28	0.22	0	25Kf	0	10.4	0	0
1115	25	f	06:15:00	0.26	0.24	0	25Kf	0	14.4	0	0
1116	25	f	06:45:00	0.28	0.22	0	25Kf	0	10.4	0	0
1117	25	f	06:30:00	0.27	0.23	0	25Kf	0	16.4	0	0
1118	25	f	06:45:00	0.28	0.22	0	25Kf	0	15.8	0	0
1119	25	f	06:45:00	0.28	0.22	0	25Kf	0	14.4	0	0
1120	25	f	06:45:00	0.28	0.22	0	25Kf	0	11.9	0	0
1121	25	f	06:30:00	0.27	0.23	0	25Kf	0	18.9	0	0
1122	25	f	07:15:00	0.3	0.2	0	25Kf	0	16.9	0	0
1123	25	f	10:30:00	0.44	0.06	0	25Kf	0	18.8	0	0
1124	25	f	07:00:00	0.29	0.21	0	25Kf	0	17.4	0	0
1125	25	f	07:30:00	0.31	0.19	0	25Kf	0	25.1	0	0
1126	25	f	04:15:00	0.18	0.32	0	25Kf	0	16.9	0	0
1127	25	f	03:00:00	0.13	0.37	1	25Kf	0	12.2	0	0
1128	25	f	06:15:00	0.26	0.24	0	25Kf	0	19.2	0	0
1129	25	f	03:00:00	0.13	0.37	1	25Kf	0.113709	11.4	0	0
1130	25	f	08:15:00	0.34	0.16	0	25Kf	0	23.2	0	0
1131	25	f	06:45:00	0.28	0.22	1	25Kf	0	-3.8	6	0.778151
1132	25	f	07:00:00	0.29	0.21	0	25Kf	0	-10.4	7	0.845098
1133	25	f	07:15:00	0.3	0.2	0	25Kf	0	-6.9	23	1.36173
1134	25	f	07:00:00	0.29	0.21	0	25Kf	0	-8.7	26	1.41497
1135	25	f	07:00:00	0.29	0.21	0	25Kf	0	-9	23	1.36173
1136	25	f	07:00:00	0.29	0.21	0	25Kf	0	-11.7	23	1.36173
1137	25	f	06:30:00	0.27	0.23	0	25Kf	0	-15.4	22	1.34242
1138	26	f	00:22:00	0.02	0.48	1	26Kf	0.00566245	9.7	0	0
1139	26	f	00:43:00	0.03	0.47	1	26Kf	7.55e-05	7.2	0	0
1140	26	f	00:45:00	0.03	0.47	1	26Kf	0	3.4	0	0
1141	26	f	02:35:00	0.11	0.39	1	26Kf	0	7.2	0	0
1142	26	f	02:50:00	0.12	0.38	1	26Kf	0	7.4	0	0
1143	26	f	04:00:00	0.17	0.33	0	26Kf	0	7	0	0
1144	26	f	04:35:00	0.19	0.31	0	26Kf	0	12.2	0	0
1145	26	f	06:15:00	0.26	0.24	0	26Kf	0	3.1	0	0
1146	26	f	06:15:00	0.26	0.24	0	26Kf	0	0	0	0
1147	26	f	06:15:00	0.26	0.24	0	26Kf	0	3.7	0	0
1148	26	f	06:15:00	0.26	0.24	0	26Kf	0	8.7	0	0
1149	26	f	06:15:00	0.26	0.24	1	26Kf	0	12.2	0	0
1150	26	f	06:15:00	0.26	0.24	0	26Kf	0	10.1	0	0
1151	26	f	06:15:00	0.26	0.24	0	26Kf	0	19.5	0	0
1152	26	f	06:15:00	0.26	0.24	0	26Kf	0	13.2	0	0
1153	26	f	06:15:00	0.26	0.24	0	26Kf	0	16.8	0	0
1154	26	f	06:15:00	0.26	0.24	0	26Kf	0	8.1	0	0
1155	26	f	06:15:00	0.26	0.24	0	26Kf	0	8.6	0	0
1156	26	f	06:15:00	0.26	0.24	0	26Kf	0	16.4	0	0
1157	26	f	06:30:00	0.27	0.23	0	26Kf	0	-0.9	0	0
1158	26	f	06:30:00	0.27	0.23	0	26Kf	0	0.7	0	0
1159	26	f	06:30:00	0.27	0.23	0	26Kf	0	6.8	0	0
1160	26	f	06:30:00	0.27	0.23	0	26Kf	0	9.8	0	0
1161	26	f	06:30:00	0.27	0.23	0	26Kf	0	8.3	0	0
1162	26	f	06:30:00	0.27	0.23	0	26Kf	0	5.7	0	0
1163	26	f	06:30:00	0.27	0.23	0	26Kf	0	14.6	0	0
1164	26	f	06:30:00	0.27	0.23	0	26Kf	0	18.8	0	0
1165	26	f	06:30:00	0.27	0.23	0	26Kf	0	9.7	0	0
1166	26	f	06:30:00	0.27	0.23	0	26Kf	0	10.4	0	0
1167	26	f	06:30:00	0.27	0.23	0	26Kf	0	14.4	0	0
1168	26	f	06:30:00	0.27	0.23	0	26Kf	0	10.4	0	0
1169	26	f	06:30:00	0.27	0.23	0	26Kf	0	15.8	0	0
1170	26	f	06:30:00	0.27	0.23	0	26Kf	0	14.4	0	0
1171	26	f	06:30:00	0.27	0.23	0	26Kf	0	11.9	0	0
1172	26	f	06:45:00	0.28	0.22	0	26Kf	0	2	0	0
1173	26	f	06:45:00	0.28	0.22	0	26Kf	0	2.4	2	0.30103
1174	26	f	06:45:00	0.28	0.22	0	26Kf	0	2.3	0	0
1175	26	f	06:45:00	0.28	0.22	0	26Kf	0	1.7	0	0
1176	26	f	06:45:00	0.28	0.22	0	26Kf	0	21	0	0
1177	26	f	06:45:00	0.28	0.22	0	26Kf	0	11.7	0	0
1178	26	f	07:00:00	0.29	0.21	0	26Kf	0	2.8	0	0
1179	26	f	07:00:00	0.29	0.21	0	26Kf	0	5.5	0	0
1180	26	f	07:00:00	0.29	0.21	0	26Kf	0	4	0	0
1181	26	f	07:00:00	0.29	0.21	0	26Kf	0	4.7	0	0
1182	26	f	07:00:00	0.29	0.21	0	26Kf	0	6.2	0	0
1183	26	f	07:00:00	0.29	0.21	0	26Kf	0	5.4	0	0
1184	26	f	07:00:00	0.29	0.21	0	26Kf	0	14.9	0	0
1185	26	f	07:00:00	0.29	0.21	0	26Kf	0	13.9	0	0
1186	26	f	07:15:00	0.3	0.2	0	26Kf	0	7	0	0
1187	26	f	07:15:00	0.3	0.2	0	26Kf	0	3.7	0	0
1188	26	f	08:00:00	0.33	0.17	1	26Kf	0	24.6	0	0
1189	26	f	09:11:00	0.38	0.12	0	26Kf	0	9.9	0	0
1190	26	f	11:45:00	0.49	0.01	0	26Kf	0	8.2	0	0
1191	26	f	15:40:00	0.65	0.85	0	26Kf	0	2.3	0	0
1192	26	f	18:00:00	0.75	0.75	0	26Kf	0	1	0	0
1193	26	f	20:15:00	0.84	0.66	1	26Kf	4.1e-09	8.7	0	0
1194	26	f	20:45:00	0.86	0.64	1	26Kf	0	7.4	0	0
1195	26	f	21:45:00	0.91	0.59	1	26Kf	0	5.9	0	0
1196	26	f	22:20:00	0.93	0.57	1	26Kf	0	-5.3	0	0
1197	26	f	22:25:00	0.93	0.57	1	26Kf	0.0225083	8.8	0	0
1198	26	f	22:34:00	0.94	0.56	1	26Kf	0	-2	0	0
1199	26	f	22:35:00	0.94	0.56	1	26Kf	0	2.6	0	0
1200	26	f	22:35:00	0.94	0.56	1	26Kf	0	14.2	0	0
1201	26	f	22:40:00	0.94	0.56	1	26Kf	0.0540411	5.8	0	0
1202	26	f	22:45:00	0.95	0.55	1	26Kf	0.0363586	0.7	0	0
1203	26	f	22:50:00	0.95	0.55	1	26Kf	3.44e-05	10.8	0	0
1204	26	f	22:55:00	0.95	0.55	1	26Kf	0	7.5	0	0
1205	26	f	23:00:00	0.96	0.54	1	26Kf	0	14.8	0	0
1206	26	f	23:15:00	0.97	0.53	0	26Kf	0.243774	0.1	0	0
1207	26	f	23:16:00	0.97	0.53	1	26Kf	5.46e-05	3.5	0	0
1208	26	f	23:16:00	0.97	0.53	1	26Kf	0	6.6	0	0
1209	26	f	23:30:00	0.98	0.52	0	26Kf	0	14.1	0	0
1210	26	f	03:30:00	0.15	0.35	1	26Kf	0	12.2	0	0
1211	26	f	03:45:00	0.16	0.34	1	26Kf	0.0630716	11.4	0	0
1212	26	f	03:45:00	0.16	0.34	1	26Kf	0.00065626	3.1	0	0
1213	26	f	05:00:00	0.21	0.29	0	26Kf	0	19.4	0	0
1214	26	f	06:00:00	0.25	0.25	0	26Kf	0	19.2	0	0
1215	26	f	06:00:00	0.25	0.25	0	26Kf	0	17.7	0	0
1216	26	f	06:00:00	0.25	0.25	0	26Kf	0	17.9	0	0
1217	26	f	06:00:00	0.25	0.25	0	26Kf	0	11.7	0	0
1218	26	f	06:00:00	0.25	0.25	0	26Kf	0	14.1	0	0
1219	26	f	06:00:00	0.25	0.25	0	26Kf	0.0958966	5.5	0	0
1220	26	f	06:15:00	0.26	0.24	0	26Kf	0	19.8	0	0
1221	26	f	06:15:00	0.26	0.24	0	26Kf	0	13.8	0	0
1222	26	f	06:15:00	0.26	0.24	0	26Kf	0	12.8	0	0
1223	26	f	06:15:00	0.26	0.24	0	26Kf	0	15.8	0	0
1224	26	f	06:15:00	0.26	0.24	1	26Kf	0	13.3	0	0
1225	26	f	06:15:00	0.26	0.24	1	26Kf	0	13.4	0	0
1226	26	f	06:15:00	0.26	0.24	1	26Kf	0	10.9	0	0
1227	26	f	06:15:00	0.26	0.24	0	26Kf	0	13.5	0	0
1228	26	f	06:15:00	0.26	0.24	0	26Kf	0.00983845	5	0	0
1229	26	f	06:30:00	0.27	0.23	1	26Kf	0	18.9	0	0
1230	26	f	06:30:00	0.27	0.23	0	26Kf	0	23.7	0	0
1231	26	f	06:30:00	0.27	0.23	0	26Kf	0	16.7	0	0
1232	26	f	06:30:00	0.27	0.23	0	26Kf	0	13.4	0	0
1233	26	f	06:30:00	0.27	0.23	1	26Kf	0	20.8	0	0
1234	26	f	06:30:00	0.27	0.23	0	26Kf	0	15.9	0	0
1235	26	f	06:30:00	0.27	0.23	0	26Kf	0	10.9	0	0
1236	26	f	06:30:00	0.27	0.23	1	26Kf	0	13.3	0	0
1237	26	f	06:30:00	0.27	0.23	0	26Kf	0	10.7	0	0
1238	26	f	06:30:00	0.27	0.23	1	26Kf	0	9.5	0	0
1239	26	f	06:30:00	0.27	0.23	1	26Kf	0	2.1	0	0
1240	26	f	06:30:00	0.27	0.23	1	26Kf	0	6.8	0	0
1241	26	f	06:30:00	0.27	0.23	1	26Kf	0.038436	6.4	0	0
1242	26	f	06:30:00	0.27	0.23	0	26Kf	0	9.2	0	0
1243	26	f	06:45:00	0.28	0.22	0	26Kf	0	17.4	0	0
1244	26	f	06:45:00	0.28	0.22	0	26Kf	0	23	0	0
1245	26	f	06:45:00	0.28	0.22	1	26Kf	0	5.4	0	0
1246	26	f	06:45:00	0.28	0.22	0	26Kf	0.0213235	6.2	0	0
1247	26	f	06:45:00	0.28	0.22	0	26Kf	0.00633276	4	0	0
1248	26	f	07:00:00	0.29	0.21	0	26Kf	0	15.5	0	0
1249	26	f	07:15:00	0.3	0.2	0	26Kf	0	15.5	0	0
1250	26	f	07:15:00	0.3	0.2	1	26Kf	0	16.6	0	0
1251	26	f	07:30:00	0.31	0.19	0	26Kf	0	21.4	0	0
1252	26	f	08:30:00	0.35	0.15	1	26Kf	0	12.4	0	0
1253	26	f	10:00:00	0.42	0.08	0	26Kf	0	17.9	0	0
1254	26	f	10:00:00	0.42	0.08	0	26Kf	0	20.9	0	0
1255	26	f	10:30:00	0.44	0.06	0	26Kf	0	20	0	0
1256	26	f	10:30:00	0.44	0.06	0	26Kf	0	11.6	0	0
1257	26	f	11:15:00	0.47	0.03	0	26Kf	0	7.1	0	0
1258	26	f	20:00:00	0.83	0.67	1	26Kf	0	6.2	0	0
1259	26	f	20:15:00	0.84	0.66	1	26Kf	0.0697464	10.5	0	0
1260	26	f	20:15:00	0.84	0.66	1	26Kf	0	0.4	0	0
1261	26	f	20:15:00	0.84	0.66	0	26Kf	0	12.3	0	0
1262	26	f	22:20:00	0.93	0.57	1	26Kf	0.0271644	7.7	0	0
1263	26	f	22:45:00	0.95	0.55	1	26Kf	0	6.4	0	0
1264	26	f	22:49:00	0.95	0.55	1	26Kf	0	17	0	0
1265	26	f	23:45:00	0.99	0.51	1	26Kf	0	-0.2	0	0
1266	26	f	23:45:00	0.99	0.51	1	26Kf	0	11.4	0	0
1267	26	f	05:45:00	0.24	0.26	0	26Kf	0.0956528	8.5	0	0
1268	26	f	06:00:00	0.25	0.25	0	26Kf	0.000464645	7.4	0	0
1269	26	f	06:00:00	0.25	0.25	0	26Kf	1.03e-07	3.7	0	0
1270	26	f	06:00:00	0.25	0.25	0	26Kf	0	-0.9	0	0
1271	26	f	06:00:00	0.25	0.25	0	26Kf	0	3.3	0	0
1272	26	f	06:00:00	0.25	0.25	0	26Kf	0	4.6	0	0
1273	26	f	06:00:00	0.25	0.25	0	26Kf	0	3.6	0	0
1274	26	f	06:15:00	0.26	0.24	0	26Kf	0.0169748	-7.2	17	1.23045
1275	26	f	06:15:00	0.26	0.24	0	26Kf	0	-10.2	4	0.60206
1276	26	f	06:15:00	0.26	0.24	0	26Kf	0.0276986	7.3	0	0
1277	26	f	06:15:00	0.26	0.24	0	26Kf	0	0.3	0	0
1278	26	f	06:15:00	0.26	0.24	0	26Kf	0	1.4	0	0
1279	26	f	06:15:00	0.26	0.24	0	26Kf	0	2.5	0	0
1280	26	f	06:15:00	0.26	0.24	1	26Kf	0	4.4	0	0
1281	26	f	06:15:00	0.26	0.24	0	26Kf	0.00659672	5.8	0	0
1282	26	f	06:15:00	0.26	0.24	0	26Kf	0.0515866	6.2	0	0
1283	26	f	06:15:00	0.26	0.24	0	26Kf	0.0909066	6	0	0
1284	26	f	06:15:00	0.26	0.24	0	26Kf	0.107397	-0.9	6	0.778151
1285	26	f	06:15:00	0.26	0.24	0	26Kf	0.0919532	-3.4	12	1.07918
1286	26	f	06:30:00	0.27	0.23	0	26Kf	0	-2.8	1	0
1287	26	f	06:30:00	0.27	0.23	0	26Kf	0	-8	0	0
1288	26	f	06:30:00	0.27	0.23	0	26Kf	0	1.5	2	0.30103
1289	26	f	06:30:00	0.27	0.23	0	26Kf	0	1.8	0	0
1290	26	f	06:30:00	0.27	0.23	0	26Kf	0	-3.4	0	0
1291	26	f	06:30:00	0.27	0.23	0	26Kf	0	9.8	0	0
1292	26	f	06:30:00	0.27	0.23	0	26Kf	0	9.5	0	0
1293	26	f	06:30:00	0.27	0.23	0	26Kf	0	4.8	0	0
1294	26	f	06:30:00	0.27	0.23	0	26Kf	0	3.1	0	0
1295	26	f	06:30:00	0.27	0.23	0	26Kf	0	4.5	0	0
1296	26	f	06:30:00	0.27	0.23	0	26Kf	0	2.4	0	0
1297	26	f	06:30:00	0.27	0.23	0	26Kf	0	-2.3	4	0.60206
1298	26	f	06:30:00	0.27	0.23	0	26Kf	0	0.5	4	0.60206
1299	26	f	06:30:00	0.27	0.23	0	26Kf	0.0132409	6.1	0	0
1300	26	f	06:30:00	0.27	0.23	0	26Kf	0	5.6	0	0
1301	26	f	06:30:00	0.27	0.23	0	26Kf	0	4.4	0	0
1302	26	f	06:30:00	0.27	0.23	0	26Kf	0.0681867	-1.4	12	1.07918
1303	26	f	06:30:00	0.27	0.23	0	26Kf	0.00288818	-5.6	9	0.954243
1304	26	f	06:30:00	0.27	0.23	0	26Kf	0.000616923	-3.9	8	0.90309
1305	26	f	06:30:00	0.27	0.23	0	26Kf	0	-3.8	6	0.778151
1306	26	f	06:30:00	0.27	0.23	0	26Kf	0	-10.4	7	0.845098
1307	26	f	06:30:00	0.27	0.23	0	26Kf	0	-8.7	26	1.41497
1308	26	f	06:45:00	0.28	0.22	0	26Kf	0	1.8	9	0.954243
1309	26	f	06:45:00	0.28	0.22	0	26Kf	0	-9.5	0	0
1310	26	f	06:45:00	0.28	0.22	0	26Kf	0	2.9	0	0
1311	26	f	06:45:00	0.28	0.22	0	26Kf	3.07e-05	-6.3	8	0.90309
1312	26	f	06:45:00	0.28	0.22	0	26Kf	0	-6.8	23	1.36173
1313	26	f	06:45:00	0.28	0.22	0	26Kf	0	-9	23	1.36173
1314	26	f	06:45:00	0.28	0.22	0	26Kf	0	-11.7	23	1.36173
1315	26	f	07:00:00	0.29	0.21	0	26Kf	0	-9.7	19	1.27875
1316	26	f	07:00:00	0.29	0.21	0	26Kf	0	0.2	22	1.34242
1317	26	f	07:00:00	0.29	0.21	0	26Kf	0	-3.7	21	1.32222
1318	26	f	07:00:00	0.29	0.21	0	26Kf	0	-0.3	0	0
1319	26	f	07:00:00	0.29	0.21	0	26Kf	0	-15.4	22	1.34242
1320	26	f	07:15:00	0.3	0.2	0	26Kf	0	-6.1	17	1.23045
1321	26	f	07:15:00	0.3	0.2	0	26Kf	0	-14.8	19	1.27875
1322	26	f	07:15:00	0.3	0.2	0	26Kf	0	-0.9	0	0
1323	26	f	07:30:00	0.31	0.19	0	26Kf	0	-4.1	0	0
1324	26	f	07:45:00	0.32	0.18	0	26Kf	0	1.2	21	1.32222
1325	26	f	07:45:00	0.32	0.18	0	26Kf	0	2.6	18	1.25527
1326	26	f	07:45:00	0.32	0.18	0	26Kf	0	-2.5	0	0
1327	26	f	08:00:00	0.33	0.17	0	26Kf	0	1.9	0	0
1328	26	f	08:00:00	0.33	0.17	0	26Kf	0	-2.7	8	0.90309
1329	26	f	08:45:00	0.36	0.14	0	26Kf	0	-10.7	6	0.778151
1330	26	f	10:00:00	0.42	0.08	0	26Kf	0	2.3	0	0
1331	26	f	15:15:00	0.64	0.86	0	26Kf	0	6.4	4	0.60206
1332	26	f	17:15:00	0.72	0.78	0	26Kf	0.0764905	4.5	0	0
1333	26	f	17:15:00	0.72	0.78	1	26Kf	0	7.4	0	0
1334	26	f	17:30:00	0.73	0.77	0	26Kf	0.0330841	-2.5	0	0
1335	26	f	17:45:00	0.74	0.76	1	26Kf	0	4.7	0	0
1336	26	f	18:00:00	0.75	0.75	0	26Kf	0	-0.5	22	1.34242
1337	26	f	18:00:00	0.75	0.75	0	26Kf	0.0785692	4.7	0	0
1338	26	f	18:15:00	0.76	0.74	1	26Kf	0	-6.5	19	1.27875
1339	26	f	18:15:00	0.76	0.74	0	26Kf	3.45e-05	8.2	0	0
1340	26	f	18:15:00	0.76	0.74	0	26Kf	0	4.6	0	0
1341	26	f	18:30:00	0.77	0.73	1	26Kf	0	-13.1	19	1.27875
1342	26	f	18:30:00	0.77	0.73	0	26Kf	0.0307461	-2.3	0	0
1343	26	f	18:30:00	0.77	0.73	0	26Kf	0.110841	1.6	0	0
1344	26	f	19:00:00	0.79	0.71	0	26Kf	0	-6.5	19	1.27875
1345	26	f	19:15:00	0.8	0.7	1	26Kf	0.050654	5.5	0	0
1346	26	f	20:00:00	0.83	0.67	1	26Kf	0	7	0	0
1347	26	f	20:00:00	0.83	0.67	1	26Kf	1.56e-07	5.6	0	0
1348	26	f	20:15:00	0.84	0.66	0	26Kf	0	11.5	0	0
1349	26	f	20:15:00	0.84	0.66	1	26Kf	0	2.1	0	0
1350	26	f	20:30:00	0.85	0.65	0	26Kf	0.0211641	-1.8	0	0
1351	26	f	20:30:00	0.85	0.65	0	26Kf	0.150751	-0.2	0	0
1352	26	f	20:45:00	0.86	0.64	0	26Kf	0	-6.4	19	1.27875
1353	26	f	20:45:00	0.86	0.64	0	26Kf	0.0664662	4.9	0	0
1354	26	f	21:00:00	0.88	0.62	0	26Kf	0.0179938	-1.1	0	0
1355	26	f	21:15:00	0.89	0.61	0	26Kf	0	-17.8	19	1.27875
1356	26	f	21:15:00	0.89	0.61	0	26Kf	0	-6.4	19	1.27875
1357	26	f	21:30:00	0.9	0.6	0	26Kf	0.0581865	4.9	0	0
1358	26	f	22:00:00	0.92	0.58	0	26Kf	0.02285	5.8	0	0
1359	26	f	22:45:00	0.95	0.55	1	26Kf	0.0259216	2.8	0	0
1360	26	f	22:45:00	0.95	0.55	1	26Kf	0.0122189	6	0	0
1361	26	f	22:45:00	0.95	0.55	0	26Kf	0.000414722	3.4	0	0
1362	26	f	23:00:00	0.96	0.54	1	26Kf	0.0628608	4.6	0	0
1363	26	f	23:15:00	0.97	0.53	1	26Kf	0	12.3	0	0
1364	26	f	23:45:00	0.99	0.51	1	26Kf	0	-2.8	0	0
1365	26	f	23:45:00	0.99	0.51	1	26Kf	0	0.3	0	0
1366	27	f	00:45:00	0.03	0.47	1	27Kf	0	3.4	0	0
1367	27	f	03:30:00	0.15	0.35	0	27Kf	0.0144044	6.3	0	0
1368	27	f	06:15:00	0.26	0.24	0	27Kf	0	12.2	0	0
1369	27	f	06:15:00	0.26	0.24	0	27Kf	0	14.4	0	0
1370	27	f	06:45:00	0.28	0.22	0	27Kf	0	3.1	0	0
1371	27	f	06:45:00	0.28	0.22	0	27Kf	0	0.7	0	0
1372	27	f	06:45:00	0.28	0.22	0	27Kf	0	3.7	0	0
1373	27	f	06:45:00	0.28	0.22	0	27Kf	0	8.7	0	0
1374	27	f	06:45:00	0.28	0.22	1	27Kf	0	5.7	0	0
1375	27	f	06:45:00	0.28	0.22	0	27Kf	0	14.6	0	0
1376	27	f	06:45:00	0.28	0.22	0	27Kf	0	18.8	0	0
1377	27	f	06:45:00	0.28	0.22	0	27Kf	0	9.7	0	0
1378	27	f	06:45:00	0.28	0.22	0	27Kf	0	10.1	0	0
1379	27	f	06:45:00	0.28	0.22	0	27Kf	0	19.5	0	0
1380	27	f	06:45:00	0.28	0.22	0	27Kf	0	13.2	0	0
1381	27	f	06:45:00	0.28	0.22	0	27Kf	0	16.8	0	0
1382	27	f	06:45:00	0.28	0.22	0	27Kf	0	8.1	0	0
1383	27	f	06:45:00	0.28	0.22	0	27Kf	0	8.6	0	0
1384	27	f	06:45:00	0.28	0.22	0	27Kf	0	16.4	0	0
1385	27	f	07:00:00	0.29	0.21	0	27Kf	0	-0.9	0	0
1386	27	f	07:00:00	0.29	0.21	0	27Kf	0	1.7	0	0
1387	27	f	07:00:00	0.29	0.21	0	27Kf	0	6.8	0	0
1388	27	f	07:00:00	0.29	0.21	0	27Kf	0	9.8	0	0
1389	27	f	07:00:00	0.29	0.21	0	27Kf	0	8.3	0	0
1390	27	f	07:00:00	0.29	0.21	1	27Kf	0	5.7	0	0
1391	27	f	07:00:00	0.29	0.21	0	27Kf	0	10.4	0	0
1392	27	f	07:00:00	0.29	0.21	0	27Kf	0	15.8	0	0
1393	27	f	07:00:00	0.29	0.21	0	27Kf	0	11.9	0	0
1394	27	f	07:15:00	0.3	0.2	0	27Kf	0	4.6	0	0
1395	27	f	07:15:00	0.3	0.2	0	27Kf	0	6.7	0	0
1396	27	f	07:15:00	0.3	0.2	0	27Kf	0	7.8	0	0
1397	27	f	07:15:00	0.3	0.2	0	27Kf	0	6.3	0	0
1398	27	f	07:15:00	0.3	0.2	1	27Kf	0	7.6	0	0
1399	27	f	07:15:00	0.3	0.2	1	27Kf	0	22.6	0	0
1400	27	f	07:15:00	0.3	0.2	0	27Kf	0	11.3	0	0
1401	27	f	07:15:00	0.3	0.2	0	27Kf	0	11.4	0	0
1402	27	f	07:15:00	0.3	0.2	0	27Kf	0	17.4	0	0
1403	27	f	07:30:00	0.31	0.19	0	27Kf	0	2.4	2	0.30103
1404	27	f	07:30:00	0.31	0.19	0	27Kf	0	5.7	0	0
1405	27	f	07:30:00	0.31	0.19	0	27Kf	0	7.6	0	0
1406	27	f	07:30:00	0.31	0.19	0	27Kf	0	16.3	0	0
1407	27	f	07:30:00	0.31	0.19	0	27Kf	0	15.6	0	0
1408	27	f	08:15:00	0.34	0.16	0	27Kf	0	3.8	0	0
1409	27	f	08:15:00	0.34	0.16	0	27Kf	0	6.6	0	0
1410	27	f	09:00:00	0.38	0.12	0	27Kf	0	24.5	0	0
1411	27	f	09:15:00	0.39	0.11	0	27Kf	0	4.2	0	0
1412	27	f	09:15:00	0.39	0.11	0	27Kf	0	7	0	0
1413	27	f	09:30:00	0.4	0.1	0	27Kf	0	7.6	0	0
1414	27	f	09:30:00	0.4	0.1	0	27Kf	0	6.8	0	0
1415	27	f	09:30:00	0.4	0.1	0	27Kf	0	24.4	0	0
1416	27	f	09:45:00	0.41	0.09	0	27Kf	0	24.4	0	0
1417	27	f	10:15:00	0.43	0.07	1	27Kf	0	11.4	0	0
1418	27	f	10:30:00	0.44	0.06	0	27Kf	0	26.5	0	0
1419	27	f	11:00:00	0.46	0.04	0	27Kf	0	18.2	0	0
1420	27	f	11:50:00	0.49	0.01	0	27Kf	0	11.2	0	0
1421	27	f	11:15:00	0.47	0.03	0	27Kf	0	19	0	0
1422	27	f	12:00:00	0.5	0	0	27Kf	0	12.6	0	0
1423	27	f	12:00:00	0.5	0	0	27Kf	0	9.5	0	0
1424	27	f	12:45:00	0.53	0.97	1	27Kf	0	13.5	0	0
1425	27	f	13:00:00	0.54	0.96	1	27Kf	0	14.6	0	0
1426	27	f	13:45:00	0.57	0.93	0	27Kf	0	27.1	0	0
1427	27	f	13:45:00	0.57	0.93	0	27Kf	0	24.4	0	0
1428	27	f	14:00:00	0.58	0.92	0	27Kf	0	20.5	0	0
1429	27	f	15:45:00	0.66	0.84	0	27Kf	0	17.4	0	0
1430	27	f	16:00:00	0.67	0.83	1	27Kf	0	13.3	0	0
1431	27	f	16:30:00	0.69	0.81	0	27Kf	0	20.8	0	0
1432	27	f	16:45:00	0.7	0.8	0	27Kf	0	19.3	0	0
1433	27	f	17:00:00	0.71	0.79	0	27Kf	0	13.1	0	0
1434	27	f	18:30:00	0.77	0.73	0	27Kf	0	0.2	0	0
1435	27	f	18:45:00	0.78	0.72	0	27Kf	0	3.7	0	0
1436	27	f	19:00:00	0.79	0.71	0	27Kf	0.0872305	0.8	1	0
1437	27	f	19:00:00	0.79	0.71	0	27Kf	0	-0.1	0	0
1438	27	f	19:30:00	0.81	0.69	0	27Kf	0	9	0	0
1439	27	f	19:45:00	0.82	0.68	0	27Kf	0.00417344	9.8	0	0
1440	27	f	20:00:00	0.83	0.67	1	27Kf	0.15638	2.7	0	0
1441	27	f	20:00:00	0.83	0.67	0	27Kf	0	11.3	0	0
1442	27	f	20:00:00	0.83	0.67	1	27Kf	0	8.6	0	0
1443	27	f	20:00:00	0.83	0.67	0	27Kf	0	7.4	0	0
1444	27	f	20:00:00	0.83	0.67	0	27Kf	0.0237905	12.8	0	0
1445	27	f	20:15:00	0.84	0.66	1	27Kf	4.1e-09	8.7	0	0
1446	27	f	20:30:00	0.85	0.65	1	27Kf	0.153887	-3.6	2	0.30103
1447	27	f	20:45:00	0.86	0.64	0	27Kf	0	7.4	0	0
1448	27	f	21:15:00	0.89	0.61	0	27Kf	0	9	0	0
1449	27	f	21:45:00	0.91	0.59	0	27Kf	0	5.9	0	0
1450	27	f	22:00:00	0.92	0.58	0	27Kf	0	7.9	0	0
1451	27	f	22:00:00	0.92	0.58	1	27Kf	0	7.9	0	0
1452	27	f	22:00:00	0.92	0.58	1	27Kf	0.000561824	9	0	0
1453	27	f	22:00:00	0.92	0.58	1	27Kf	0.152438	7.7	0	0
1454	27	f	22:00:00	0.92	0.58	1	27Kf	0	16.7	0	0
1455	27	f	22:00:00	0.92	0.58	1	27Kf	0	15.9	0	0
1456	27	f	22:00:00	0.92	0.58	1	27Kf	0	15	0	0
1457	27	f	22:15:00	0.93	0.57	1	27Kf	0.00174416	3.8	0	0
1458	27	f	22:15:00	0.93	0.57	0	27Kf	0.0466498	12	0	0
1459	27	f	22:15:00	0.93	0.57	1	27Kf	0	7.5	0	0
1460	27	f	22:15:00	0.93	0.57	1	27Kf	0.000455825	10.8	0	0
1461	27	f	22:15:00	0.93	0.57	1	27Kf	0.0127306	10.9	0	0
1462	27	f	22:15:00	0.93	0.57	0	27Kf	0.0244933	8.8	0	0
1463	27	f	22:30:00	0.94	0.56	1	27Kf	0	8.3	0	0
1464	27	f	22:30:00	0.94	0.56	0	27Kf	0	12.3	0	0
1465	27	f	22:45:00	0.95	0.55	1	27Kf	0	9.1	0	0
1466	27	f	23:00:00	0.96	0.54	1	27Kf	0	6.6	0	0
1467	27	f	23:30:00	0.98	0.52	0	27Kf	0	14.1	0	0
1468	27	f	23:45:00	0.99	0.51	1	27Kf	0	9.1	0	0
1469	27	f	03:15:00	0.14	0.36	1	27Kf	0	12.2	0	0
1470	27	f	03:15:00	0.14	0.36	1	27Kf	0.0972171	11.4	0	0
1471	27	f	03:15:00	0.14	0.36	1	27Kf	0.000107172	3.1	0	0
1472	27	f	04:15:00	0.18	0.32	1	27Kf	0	16.9	0	0
1473	27	f	04:30:00	0.19	0.31	0	27Kf	0	16.9	0	0
1474	27	f	06:00:00	0.25	0.25	0	27Kf	0	16.7	0	0
1475	27	f	06:15:00	0.26	0.24	0	27Kf	0	17.9	0	0
1476	27	f	06:15:00	0.26	0.24	0	27Kf	0	11.7	0	0
1477	27	f	06:15:00	0.26	0.24	0	27Kf	0.0765229	5.5	0	0
1478	27	f	06:30:00	0.27	0.23	0	27Kf	0	19.2	0	0
1479	27	f	06:30:00	0.27	0.23	0	27Kf	0	19.8	0	0
1480	27	f	06:30:00	0.27	0.23	0	27Kf	0	15.8	0	0
1481	27	f	06:30:00	0.27	0.23	1	27Kf	0	14.1	0	0
1482	27	f	06:45:00	0.28	0.22	0	27Kf	0	18.9	0	0
1483	27	f	06:45:00	0.28	0.22	0	27Kf	0	13.8	0	0
1484	27	f	06:45:00	0.28	0.22	0	27Kf	0	12.8	0	0
1485	27	f	06:45:00	0.28	0.22	0	27Kf	0	17.7	0	0
1486	27	f	06:45:00	0.28	0.22	0	27Kf	0	10.9	0	0
1487	27	f	06:45:00	0.28	0.22	0	27Kf	0	13.5	0	0
1488	27	f	06:45:00	0.28	0.22	0	27Kf	0	14.8	0	0
1489	27	f	06:45:00	0.28	0.22	0	27Kf	0	2.1	0	0
1490	27	f	06:45:00	0.28	0.22	0	27Kf	0.0385265	6.4	0	0
1491	27	f	06:45:00	0.28	0.22	0	27Kf	0.0106343	5	0	0
1492	27	f	07:00:00	0.29	0.21	0	27Kf	0	23	0	0
1493	27	f	07:00:00	0.29	0.21	0	27Kf	0	23.7	0	0
1494	27	f	07:00:00	0.29	0.21	0	27Kf	0	20.8	0	0
1495	27	f	07:00:00	0.29	0.21	0	27Kf	0	10.9	0	0
1496	27	f	07:00:00	0.29	0.21	1	27Kf	0	13.3	0	0
1497	27	f	07:00:00	0.29	0.21	0	27Kf	0	13.4	0	0
1498	27	f	07:00:00	0.29	0.21	0	27Kf	0	10.7	0	0
1499	27	f	07:00:00	0.29	0.21	0	27Kf	0	6.8	0	0
1500	27	f	07:00:00	0.29	0.21	0	27Kf	0	4	0	0
1501	27	f	07:00:00	0.29	0.21	0	27Kf	0	9.2	0	0
1502	27	f	07:15:00	0.3	0.2	0	27Kf	0	18.9	0	0
1503	27	f	07:15:00	0.3	0.2	0	27Kf	0	14.7	0	0
1504	27	f	07:15:00	0.3	0.2	0	27Kf	0	10.1	0	0
1505	27	f	07:15:00	0.3	0.2	0	27Kf	0	6.2	0	0
1506	27	f	07:30:00	0.31	0.19	0	27Kf	0	16.9	0	0
1507	27	f	07:30:00	0.31	0.19	0	27Kf	0	6.6	0	0
1508	27	f	07:45:00	0.32	0.18	0	27Kf	0	15.5	0	0
1509	27	f	08:00:00	0.33	0.17	0	27Kf	0	23.2	0	0
1510	27	f	08:15:00	0.34	0.16	1	27Kf	0	20.5	0	0
1511	27	f	09:00:00	0.38	0.12	0	27Kf	0	12.7	0	0
1512	27	f	09:00:00	0.38	0.12	0	27Kf	0	20.9	0	0
1513	27	f	09:15:00	0.39	0.11	0	27Kf	0	17.9	0	0
1514	27	f	10:15:00	0.43	0.07	0	27Kf	0	6.9	0	0
1515	27	f	11:00:00	0.46	0.04	0	27Kf	0	19.2	0	0
1516	27	f	19:15:00	0.8	0.7	1	27Kf	0	7.8	0	0
1517	27	f	19:30:00	0.81	0.69	1	27Kf	0.0609421	9.9	0	0
1518	27	f	19:30:00	0.81	0.69	1	27Kf	0	12.3	0	0
1519	27	f	19:45:00	0.82	0.68	0	27Kf	0	1.4	0	0
1520	27	f	20:30:00	0.85	0.65	1	27Kf	0.0412142	6.2	0	0
1521	27	f	23:00:00	0.96	0.54	0	27Kf	0	6.2	0	0
1522	27	f	23:00:00	0.96	0.54	0	27Kf	0	-0.2	0	0
1523	27	f	23:00:00	0.96	0.54	1	27Kf	0	11.4	0	0
1524	27	f	02:30:00	0.1	0.4	1	27Kf	0	0.6	0	0
1525	27	f	03:15:00	0.14	0.36	1	27Kf	0	0.3	0	0
1526	27	f	03:45:00	0.16	0.34	1	27Kf	0	4.9	0	0
1527	27	f	04:30:00	0.19	0.31	1	27Kf	0	3.2	0	0
1528	27	f	05:15:00	0.22	0.28	1	27Kf	0	-2.7	1	0
1529	27	f	06:15:00	0.26	0.24	0	27Kf	0	-2.8	1	0
1530	27	f	06:15:00	0.26	0.24	0	27Kf	0.089172	9.2	0	0
1531	27	f	06:15:00	0.26	0.24	0	27Kf	0	2.9	0	0
1532	27	f	06:30:00	0.27	0.23	0	27Kf	9.35e-06	1	21	1.32222
1533	27	f	06:30:00	0.27	0.23	0	27Kf	0	-8	0	0
1534	27	f	06:30:00	0.27	0.23	0	27Kf	0	1.8	0	0
1535	27	f	06:30:00	0.27	0.23	0	27Kf	0.000783987	7.4	0	0
1536	27	f	06:30:00	0.27	0.23	0	27Kf	2.92e-05	3.7	0	0
1537	27	f	06:30:00	0.27	0.23	0	27Kf	0	3.3	0	0
1538	27	f	06:30:00	0.27	0.23	0	27Kf	0	4.6	0	0
1539	27	f	06:30:00	0.27	0.23	0	27Kf	0	3.6	0	0
1540	27	f	06:45:00	0.28	0.22	0	27Kf	0	2.5	18	1.25527
1541	27	f	06:45:00	0.28	0.22	0	27Kf	0	1.5	2	0.30103
1542	27	f	06:45:00	0.28	0.22	0	27Kf	0	-10.2	4	0.60206
1543	27	f	06:45:00	0.28	0.22	0	27Kf	0	7.3	0	0
1544	27	f	06:45:00	0.28	0.22	0	27Kf	0	1.4	0	0
1545	27	f	06:45:00	0.28	0.22	0	27Kf	0	2.5	0	0
1546	27	f	06:45:00	0.28	0.22	0	27Kf	0.00010162	5.8	0	0
1547	27	f	06:45:00	0.28	0.22	0	27Kf	0.0574123	6	0	0
1548	27	f	06:45:00	0.28	0.22	0	27Kf	0.0909164	-0.9	6	0.778151
1549	27	f	06:45:00	0.28	0.22	0	27Kf	0.0807729	-3.4	12	1.07918
1550	27	f	07:00:00	0.29	0.21	0	27Kf	0	-3.4	0	0
1551	27	f	07:00:00	0.29	0.21	0	27Kf	0	9.8	0	0
1552	27	f	07:00:00	0.29	0.21	0	27Kf	0	4.8	0	0
1553	27	f	07:00:00	0.29	0.21	0	27Kf	0	3.1	0	0
1554	27	f	07:00:00	0.29	0.21	0	27Kf	0	4.5	0	0
1555	27	f	07:00:00	0.29	0.21	0	27Kf	0	2.4	0	0
1556	27	f	07:00:00	0.29	0.21	0	27Kf	0	-2.3	4	0.60206
1557	27	f	07:00:00	0.29	0.21	0	27Kf	0	5.2	0	0
1558	27	f	07:00:00	0.29	0.21	0	27Kf	0	6.1	0	0
1559	27	f	07:00:00	0.29	0.21	0	27Kf	0	4.4	0	0
1560	27	f	07:00:00	0.29	0.21	0	27Kf	0.00993459	6.2	0	0
1561	27	f	07:00:00	0.29	0.21	0	27Kf	0.060871	-1.4	12	1.07918
1562	27	f	07:00:00	0.29	0.21	0	27Kf	0.000944106	-3.9	8	0.90309
1563	27	f	07:15:00	0.3	0.2	0	27Kf	0	9.4	0	0
1564	27	f	07:15:00	0.3	0.2	0	27Kf	0	0.3	4	0.60206
1565	27	f	07:15:00	0.3	0.2	0	27Kf	0	5.5	0	0
1566	27	f	07:15:00	0.3	0.2	0	27Kf	6.78e-09	-3.5	6	0.778151
1567	27	f	07:15:00	0.3	0.2	0	27Kf	0	-10.5	7	0.845098
1568	27	f	07:30:00	0.31	0.19	0	27Kf	0	-5.5	0	0
1569	27	f	07:30:00	0.31	0.19	0	27Kf	0.00367185	-5.5	9	0.954243
1570	27	f	07:30:00	0.31	0.19	0	27Kf	0.000218023	-6.3	8	0.90309
1571	27	f	07:45:00	0.32	0.18	0	27Kf	0	-2.5	0	0
1572	27	f	07:45:00	0.32	0.18	0	27Kf	0	-4.1	0	0
1573	27	f	08:15:00	0.34	0.16	0	27Kf	0	2.6	0	0
1574	27	f	08:15:00	0.34	0.16	0	27Kf	0	0.2	0	0
1575	27	f	08:45:00	0.36	0.14	0	27Kf	0	-2.7	8	0.90309
1576	27	f	09:00:00	0.38	0.12	0	27Kf	0	-9.5	6	0.778151
1577	27	f	09:15:00	0.39	0.11	0	27Kf	0	3.1	0	0
1578	27	f	14:30:00	0.6	0.9	0	27Kf	0	6.5	4	0.60206
1579	27	f	14:45:00	0.61	0.89	0	27Kf	0	6.3	0	0
1580	27	f	15:30:00	0.65	0.85	0	27Kf	0	3.3	0	0
1581	27	f	17:15:00	0.72	0.78	0	27Kf	0.101878	1.9	0	0
1582	27	f	17:30:00	0.73	0.77	0	27Kf	0.077434	4.5	0	0
1583	27	f	17:45:00	0.74	0.76	0	27Kf	0.0326709	-2.5	0	0
1584	27	f	17:45:00	0.74	0.76	1	27Kf	0	3.9	0	0
1585	27	f	17:45:00	0.74	0.76	1	27Kf	0	7.4	0	0
1586	27	f	18:00:00	0.75	0.75	0	27Kf	0.0785692	4.7	0	0
1587	27	f	18:00:00	0.75	0.75	1	27Kf	0	8.2	0	0
1588	27	f	18:15:00	0.76	0.74	1	27Kf	0	4.9	0	0
1589	27	f	18:30:00	0.77	0.73	0	27Kf	0.0307461	-2.3	0	0
1590	27	f	18:45:00	0.78	0.72	1	27Kf	0.0480787	6.4	0	0
1591	27	f	19:00:00	0.79	0.71	1	27Kf	0.0756033	4.7	0	0
1592	27	f	19:30:00	0.81	0.69	0	27Kf	0	7.7	0	0
1593	27	f	19:45:00	0.82	0.68	1	27Kf	0	11.4	0	0
1594	27	f	20:00:00	0.83	0.67	1	27Kf	0	2.1	0	0
1595	27	f	20:15:00	0.84	0.66	1	27Kf	0	5.6	0	0
1596	27	f	20:30:00	0.85	0.65	1	27Kf	0.150751	-0.2	0	0
1597	27	f	20:45:00	0.86	0.64	1	27Kf	0.0664662	4.9	0	0
1598	27	f	21:15:00	0.89	0.61	1	27Kf	0.00852501	5.8	0	0
1599	27	f	21:30:00	0.9	0.6	0	27Kf	0.0581865	4.9	0	0
1600	27	f	22:00:00	0.92	0.58	0	27Kf	0.00303412	6.4	0	0
1601	27	f	22:00:00	0.92	0.58	1	27Kf	0	3.4	0	0
1602	27	f	22:30:00	0.94	0.56	1	27Kf	0.0298212	2.8	0	0
1603	27	f	22:30:00	0.94	0.56	1	27Kf	0.0719541	4.6	0	0
1604	27	f	22:45:00	0.95	0.55	0	27Kf	0	11.8	0	0
1605	27	f	23:00:00	0.96	0.54	1	27Kf	0	0.3	0	0
1606	27	f	07:30:00	0.31	0.19	0	27Kf	0	-6.9	23	1.36173
1607	27	f	07:15:00	0.3	0.2	0	27Kf	0	-8.5	26	1.41497
1608	27	f	07:15:00	0.3	0.2	0	27Kf	0	-9	23	1.36173
1609	27	f	07:15:00	0.3	0.2	0	27Kf	0	-11.5	23	1.36173
1610	27	f	06:30:00	0.27	0.23	0	27Kf	0	-15.4	22	1.34242
1611	28	f	00:07:00	0	0.5	0	28Kf	0.00940329	9.7	0	0
1612	28	f	00:34:00	0.02	0.48	1	28Kf	0.000333455	7.2	0	0
1613	28	f	00:45:00	0.03	0.47	0	28Kf	0	3.4	0	0
1614	28	f	02:10:00	0.09	0.41	0	28Kf	0	7.2	0	0
1615	28	f	02:40:00	0.11	0.39	1	28Kf	0	7.4	0	0
1616	28	f	04:14:00	0.18	0.32	1	28Kf	0	7.4	0	0
1617	28	f	04:25:00	0.18	0.32	1	28Kf	0	12.2	0	0
1618	28	f	06:00:00	0.25	0.25	0	28Kf	0	3.1	0	0
1619	28	f	06:00:00	0.25	0.25	0	28Kf	0	0	0	0
1620	28	f	06:00:00	0.25	0.25	0	28Kf	0	3.7	0	0
1621	28	f	06:00:00	0.25	0.25	0	28Kf	0	8.7	0	0
1622	28	f	06:00:00	0.25	0.25	0	28Kf	0	12.2	0	0
1623	28	f	06:00:00	0.25	0.25	0	28Kf	0	10.1	0	0
1624	28	f	06:00:00	0.25	0.25	0	28Kf	0	19.5	0	0
1625	28	f	06:00:00	0.25	0.25	0	28Kf	0	13.2	0	0
1626	28	f	06:00:00	0.25	0.25	0	28Kf	0	16.8	0	0
1627	28	f	06:00:00	0.25	0.25	0	28Kf	0	8.1	0	0
1628	28	f	06:00:00	0.25	0.25	0	28Kf	0	8.6	0	0
1629	28	f	06:15:00	0.26	0.24	0	28Kf	0	-0.9	0	0
1630	28	f	06:15:00	0.26	0.24	0	28Kf	0	6.3	0	0
1631	28	f	06:15:00	0.26	0.24	0	28Kf	0	5.5	0	0
1632	28	f	06:15:00	0.26	0.24	0	28Kf	0	2.4	2	0.30103
1633	28	f	06:15:00	0.26	0.24	0	28Kf	0	6.8	0	0
1634	28	f	06:15:00	0.26	0.24	0	28Kf	0	9.8	0	0
1635	28	f	06:15:00	0.26	0.24	0	28Kf	0	8.3	0	0
1636	28	f	06:15:00	0.26	0.24	0	28Kf	0	5.7	0	0
1637	28	f	06:15:00	0.26	0.24	0	28Kf	0	14.6	0	0
1638	28	f	06:15:00	0.26	0.24	0	28Kf	0	18.8	0	0
1639	28	f	06:15:00	0.26	0.24	0	28Kf	0	9.7	0	0
1640	28	f	06:30:00	0.27	0.23	0	28Kf	0	2.8	0	0
1641	28	f	06:30:00	0.27	0.23	0	28Kf	0	2	0	0
1642	28	f	06:30:00	0.27	0.23	0	28Kf	0	2.3	0	0
1643	28	f	06:30:00	0.27	0.23	0	28Kf	0	0.7	0	0
1644	28	f	06:30:00	0.27	0.23	0	28Kf	0	1.7	0	0
1645	28	f	06:30:00	0.27	0.23	0	28Kf	0	4	0	0
1646	28	f	06:30:00	0.27	0.23	0	28Kf	0	5.4	0	0
1647	28	f	06:30:00	0.27	0.23	0	28Kf	0	21	0	0
1648	28	f	06:45:00	0.28	0.22	0	28Kf	0	3.1	0	0
1649	28	f	06:45:00	0.28	0.22	0	28Kf	0	4.7	0	0
1650	28	f	06:45:00	0.28	0.22	0	28Kf	0	6.2	0	0
1651	28	f	06:45:00	0.28	0.22	0	28Kf	0	14.9	0	0
1652	28	f	06:45:00	0.28	0.22	0	28Kf	0	13.9	0	0
1653	28	f	08:15:00	0.34	0.16	0	28Kf	0	24.6	0	0
1654	28	f	09:45:00	0.41	0.09	1	28Kf	0	10	0	0
1655	28	f	11:00:00	0.46	0.04	0	28Kf	0	18.2	0	0
1656	28	f	12:20:00	0.51	0.99	0	28Kf	0	8.6	0	0
1657	28	f	16:23:00	0.68	0.82	0	28Kf	0	2.6	0	0
1658	28	f	17:45:00	0.74	0.76	0	28Kf	0	1.1	0	0
1659	28	f	20:15:00	0.84	0.66	0	28Kf	4.1e-09	8.7	0	0
1660	28	f	20:45:00	0.86	0.64	1	28Kf	0	7.4	0	0
1661	28	f	21:45:00	0.91	0.59	1	28Kf	0	5.9	0	0
1662	28	f	22:00:00	0.92	0.58	1	28Kf	0.107875	15.2	0	0
1663	28	f	22:10:00	0.92	0.58	1	28Kf	0.191512	2.7	0	0
1664	28	f	22:10:00	0.92	0.58	0	28Kf	0.025467	8.8	0	0
1665	28	f	22:15:00	0.93	0.57	1	28Kf	0.0616591	5.8	0	0
1666	28	f	22:17:00	0.93	0.57	1	28Kf	0	9.1	0	0
1667	28	f	22:20:00	0.93	0.57	1	28Kf	0.0215606	3.4	0	0
1668	28	f	22:20:00	0.93	0.57	1	28Kf	0	14.2	0	0
1669	28	f	22:30:00	0.94	0.56	0	28Kf	0.153105	6.9	0	0
1670	28	f	22:30:00	0.94	0.56	1	28Kf	0.0423415	7.2	0	0
1671	28	f	22:35:00	0.94	0.56	1	28Kf	9.1e-05	8	0	0
1672	28	f	22:40:00	0.94	0.56	1	28Kf	0	7.5	0	0
1673	28	f	22:40:00	0.94	0.56	0	28Kf	0	11.6	0	0
1674	28	f	22:41:00	0.95	0.55	0	28Kf	9.12e-05	10.8	0	0
1675	28	f	22:50:00	0.95	0.55	1	28Kf	0	6.3	0	0
1676	28	f	22:50:00	0.95	0.55	0	28Kf	0	15.5	0	0
1677	28	f	23:10:00	0.97	0.53	1	28Kf	0	-2.7	0	0
1678	28	f	23:50:00	0.99	0.51	1	28Kf	0.0236196	0.5	0	0
1679	28	f	23:50:00	0.99	0.51	1	28Kf	0.00329892	3.5	0	0
1680	28	f	23:50:00	0.99	0.51	1	28Kf	0	6.6	0	0
1681	28	f	23:15:00	0.97	0.53	1	28Kf	0	14.1	0	0
1682	28	f	23:45:00	0.99	0.51	0	28Kf	0	9.1	0	0
1683	28	f	23:55:00	1	0.5	1	28Kf	0.26041	0.1	0	0
1684	28	f	06:15:00	0.26	0.24	0	28Kf	0	23.7	0	0
1685	28	f	21:55:00	0.91	0.59	0	28Kf	0.0335494	8.4	0	0
1686	28	f	22:31:00	0.94	0.56	0	28Kf	0	17	0	0
1687	28	f	06:45:00	0.28	0.22	0	28Kf	0	-2.1	0	0
1688	28	f	07:00:00	0.29	0.21	0	28Kf	0	0	0	0
1689	28	f	07:15:00	0.3	0.2	0	28Kf	0	1.2	0	0
1690	29	f	00:45:00	0.03	0.47	0	29Kf	0	9.2	0	0
1691	29	f	03:30:00	0.15	0.35	1	29Kf	0.0144044	6.3	0	0
1692	29	f	06:30:00	0.27	0.23	0	29Kf	0	12.2	0	0
1693	29	f	06:45:00	0.28	0.22	0	29Kf	0	0	0	0
1694	29	f	06:45:00	0.28	0.22	0	29Kf	0	0.7	0	0
1695	29	f	06:45:00	0.28	0.22	0	29Kf	0	8.7	0	0
1696	29	f	07:00:00	0.29	0.21	0	29Kf	0	1.7	0	0
1697	29	f	07:00:00	0.29	0.21	0	29Kf	0	14.6	0	0
1698	29	f	07:15:00	0.3	0.2	0	29Kf	0	8.1	0	0
1699	29	f	07:15:00	0.3	0.2	0	29Kf	0	11.4	0	0
1700	29	f	07:15:00	0.3	0.2	0	29Kf	0	4.9	0	0
1701	29	f	07:15:00	0.3	0.2	0	29Kf	0	8.6	0	0
1702	29	f	07:30:00	0.31	0.19	0	29Kf	0	4.6	0	0
1703	29	f	07:30:00	0.31	0.19	0	29Kf	0	6.7	0	0
1704	29	f	07:30:00	0.31	0.19	0	29Kf	0	7.8	0	0
1705	29	f	07:30:00	0.31	0.19	0	29Kf	0	5.7	0	0
1706	29	f	07:30:00	0.31	0.19	0	29Kf	0	7.6	0	0
1707	29	f	07:45:00	0.32	0.18	0	29Kf	0	2.4	2	0.30103
1708	29	f	07:45:00	0.32	0.18	0	29Kf	0	6.3	0	0
1709	29	f	09:00:00	0.38	0.12	0	29Kf	0	6.8	0	0
1710	29	f	09:30:00	0.4	0.1	0	29Kf	0	7	0	0
1711	29	f	10:00:00	0.42	0.08	0	29Kf	0	4.2	0	0
1712	29	f	11:00:00	0.46	0.04	0	29Kf	0	12.7	0	0
1713	29	f	11:15:00	0.47	0.03	0	29Kf	0	11.2	0	0
1714	29	f	12:00:00	0.5	0	0	29Kf	0	12.6	0	0
1715	29	f	13:00:00	0.54	0.96	0	29Kf	0	14.6	0	0
1716	29	f	20:15:00	0.84	0.66	0	29Kf	0	8.6	0	0
1717	29	f	20:15:00	0.84	0.66	0	29Kf	0	7.4	0	0
1718	29	f	20:45:00	0.86	0.64	0	29Kf	0	9	0	0
1719	29	f	20:45:00	0.86	0.64	0	29Kf	0	7.4	0	0
1720	29	f	21:15:00	0.89	0.61	0	29Kf	0	9	0	0
1721	29	f	21:45:00	0.91	0.59	0	29Kf	0	9	0	0
1722	29	f	21:45:00	0.91	0.59	0	29Kf	0	5.9	0	0
1723	29	f	21:45:00	0.91	0.59	1	29Kf	0.150454	7.7	0	0
1724	29	f	22:00:00	0.92	0.58	0	29Kf	0.134954	12.7	0	0
1725	29	f	22:15:00	0.93	0.57	0	29Kf	0	8.3	0	0
1726	29	f	22:15:00	0.93	0.57	0	29Kf	0.000310855	8	0	0
1727	29	f	22:15:00	0.93	0.57	0	29Kf	0.00174416	3.8	0	0
1728	29	f	22:15:00	0.93	0.57	0	29Kf	0.153326	6.9	0	0
1729	29	f	22:30:00	0.94	0.56	1	29Kf	0	8.3	0	0
1730	29	f	22:30:00	0.94	0.56	0	29Kf	0.0434143	12	0	0
1731	29	f	22:45:00	0.95	0.55	0	29Kf	0	9.1	0	0
1732	29	f	23:15:00	0.97	0.53	0	29Kf	0	6.6	0	0
1733	29	f	23:45:00	0.99	0.51	0	29Kf	0	4.3	0	0
1734	19	m	06:30:00	0.27	0.23	0	19Km	0	10.4	0	0
1735	19	m	06:30:00	0.27	0.23	1	19Km	0.0747752	5.6	0	0
1736	19	m	06:30:00	0.27	0.23	0	19Km	0.121367	3	0	0
1737	19	m	06:45:00	0.28	0.22	0	19Km	0.00430012	7.3	0	0
1738	19	m	05:30:00	0.23	0.27	0	19Km	0.096399	-8.1	0	0
1739	19	m	06:00:00	0.25	0.25	0	19Km	0	4.4	0	0
1740	19	m	06:00:00	0.25	0.25	0	19Km	0	0.4	0	0
1741	19	m	06:15:00	0.26	0.24	0	19Km	0.00280626	-1.4	0	0
1742	19	m	06:15:00	0.26	0.24	0	19Km	0	0.1	0	0
1743	19	m	06:15:00	0.26	0.24	0	19Km	0	-4.7	0	0
1744	19	m	06:15:00	0.26	0.24	0	19Km	0	4.2	0	0
1745	19	m	06:15:00	0.26	0.24	0	19Km	2.7e-06	-1.2	0	0
1746	19	m	06:15:00	0.26	0.24	0	19Km	0	2.6	0	0
1747	19	m	06:15:00	0.26	0.24	0	19Km	0	-2.9	0	0
1748	19	m	06:15:00	0.26	0.24	0	19Km	0	3.7	0	0
1749	19	m	06:15:00	0.26	0.24	1	19Km	0	0.1	0	0
1750	19	m	06:15:00	0.26	0.24	1	19Km	0	-0.6	0	0
1751	19	m	06:15:00	0.26	0.24	1	19Km	0.119949	1.9	0	0
1752	19	m	06:30:00	0.27	0.23	0	19Km	0.114616	-1	0	0
1753	19	m	06:30:00	0.27	0.23	0	19Km	0.0565705	5.3	0	0
1754	19	m	06:30:00	0.27	0.23	0	19Km	0.000416928	4.7	0	0
1755	19	m	06:30:00	0.27	0.23	0	19Km	0	1.9	0	0
1756	19	m	06:30:00	0.27	0.23	0	19Km	0	0.1	0	0
1757	19	m	06:30:00	0.27	0.23	0	19Km	0	-0.7	0	0
1758	19	m	06:30:00	0.27	0.23	0	19Km	0	0.3	0	0
1759	19	m	06:30:00	0.27	0.23	0	19Km	0	0.1	0	0
1760	19	m	06:30:00	0.27	0.23	0	19Km	0	1.3	0	0
1761	19	m	06:30:00	0.27	0.23	0	19Km	0	1.3	0	0
1762	19	m	06:30:00	0.27	0.23	1	19Km	0	0	0	0
1763	19	m	06:30:00	0.27	0.23	0	19Km	0	0.1	0	0
1764	19	m	06:30:00	0.27	0.23	1	19Km	0.0858328	-3.1	0	0
1765	19	m	06:30:00	0.27	0.23	0	19Km	0.106584	4.3	0	0
1766	19	m	06:30:00	0.27	0.23	0	19Km	0.0970826	3.6	0	0
1767	19	m	06:30:00	0.27	0.23	0	19Km	0.0777318	-2.2	0	0
1768	19	m	06:30:00	0.27	0.23	0	19Km	0.00612853	-4.6	0	0
1769	19	m	06:45:00	0.28	0.22	0	19Km	0.0338879	1	0	0
1770	19	m	06:45:00	0.28	0.22	0	19Km	0.0161555	2	0	0
1771	19	m	07:15:00	0.3	0.2	0	19Km	0	2.6	0	0
1772	19	m	07:30:00	0.31	0.19	0	19Km	0.0011653	-5.5	0	0
1773	19	m	08:00:00	0.33	0.17	0	19Km	0	-1.7	0	0
1774	19	m	08:00:00	0.33	0.17	0	19Km	0	-1.9	0	0
1775	19	m	08:15:00	0.34	0.16	0	19Km	0	-4	0	0
1776	19	m	08:30:00	0.35	0.15	0	19Km	0	1.8	0	0
1777	19	m	10:00:00	0.42	0.08	0	19Km	0	-3.6	0	0
1778	19	m	10:30:00	0.44	0.06	0	19Km	0	-0.4	0	0
1779	19	m	11:30:00	0.48	0.02	0	19Km	0	8.3	0	0
1780	19	m	13:00:00	0.54	0.96	0	19Km	0	0.2	0	0
1781	19	m	16:00:00	0.67	0.83	1	19Km	0	-0.7	0	0
1782	19	m	16:00:00	0.67	0.83	0	19Km	0	-5.7	0	0
1783	19	m	18:00:00	0.75	0.75	0	19Km	0	1.7	0	0
1784	19	m	18:00:00	0.75	0.75	1	19Km	0	-5.8	0	0
1785	19	m	19:30:00	0.81	0.69	1	19Km	0	-1.5	0	0
1786	19	m	20:00:00	0.83	0.67	0	19Km	0.00164701	5.9	0	0
1787	19	m	20:20:00	0.85	0.65	1	19Km	0	2.1	0	0
1788	19	m	20:25:00	0.85	0.65	1	19Km	0.190668	1.3	0	0
1789	19	m	20:30:00	0.85	0.65	1	19Km	0	4.5	0	0
1790	19	m	20:30:00	0.85	0.65	0	19Km	0.0112435	3.1	0	0
1791	19	m	20:30:00	0.85	0.65	0	19Km	0	-0.9	0	0
1792	19	m	20:57:00	0.87	0.63	0	19Km	0.0852495	4.6	0	0
1793	19	m	21:00:00	0.88	0.62	1	19Km	0	0.2	0	0
1794	19	m	21:00:00	0.88	0.62	0	19Km	0.00493145	2.1	0	0
1795	19	m	21:00:00	0.88	0.62	0	19Km	0.132574	1	0	0
1796	19	m	21:10:00	0.88	0.62	0	19Km	0.0186886	7.4	0	0
1797	19	m	21:20:00	0.89	0.61	1	19Km	0	3.6	0	0
1798	19	m	21:20:00	0.89	0.61	1	19Km	0	0.9	0	0
1799	19	m	21:30:00	0.9	0.6	1	19Km	0	2.2	0	0
1800	19	m	21:40:00	0.9	0.6	0	19Km	0	2.7	0	0
1801	19	m	23:15:00	0.97	0.53	1	19Km	0.00969339	-3.8	0	0
1802	19	m	00:30:00	0.02	0.48	0	19Km	0.121296	0.2	0	0
1803	14	m	00:45:00	0.03	0.47	1	14Km	0.0558362	-0.1	0	0
1804	14	m	02:30:00	0.1	0.4	1	14Km	0.0269727	0.2	6	0.778151
1805	14	m	03:00:00	0.13	0.37	1	14Km	0.0693826	-1.4	0	0
1806	14	m	03:45:00	0.16	0.34	0	14Km	0.0111249	7.3	0	0
1807	14	m	04:45:00	0.2	0.3	0	14Km	0.0465896	-1.4	0	0
1808	14	m	05:15:00	0.22	0.28	0	14Km	0	-1	6	0.778151
1809	14	m	06:15:00	0.26	0.24	0	14Km	0	-2.1	0	0
1810	14	m	06:15:00	0.26	0.24	0	14Km	0	-1.6	0	0
1811	14	m	06:15:00	0.26	0.24	0	14Km	0	14.7	0	0
1812	14	m	06:30:00	0.27	0.23	0	14Km	0	-0.2	0	0
1813	14	m	06:30:00	0.27	0.23	0	14Km	0	3	0	0
1814	14	m	06:30:00	0.27	0.23	0	14Km	0	5.2	0	0
1815	14	m	06:30:00	0.27	0.23	0	14Km	0	3.5	0	0
1816	14	m	06:30:00	0.27	0.23	0	14Km	0	14.9	0	0
1817	14	m	06:30:00	0.27	0.23	1	14Km	0	18.2	0	0
1818	14	m	06:45:00	0.28	0.22	0	14Km	0	12.8	0	0
1819	14	m	06:45:00	0.28	0.22	0	14Km	0	15	0	0
1820	14	m	06:45:00	0.28	0.22	0	14Km	0	20.6	0	0
1821	14	m	07:00:00	0.29	0.21	0	14Km	0	14.7	0	0
1822	14	m	07:00:00	0.29	0.21	0	14Km	0	16.5	0	0
1823	14	m	07:00:00	0.29	0.21	0	14Km	0	11.6	0	0
1824	14	m	07:30:00	0.31	0.19	1	14Km	0	15.1	0	0
1825	14	m	07:45:00	0.32	0.18	1	14Km	0	15.1	0	0
1826	14	m	07:45:00	0.32	0.18	0	14Km	0	21.1	0	0
1827	14	m	07:45:00	0.32	0.18	0	14Km	0	13.5	0	0
1828	14	m	07:45:00	0.32	0.18	0	14Km	0	16.3	0	0
1829	14	m	07:45:00	0.32	0.18	0	14Km	0	15.3	0	0
1830	14	m	07:45:00	0.32	0.18	0	14Km	0	13.3	0	0
1831	14	m	08:00:00	0.33	0.17	0	14Km	0	18.3	0	0
1832	14	m	08:30:00	0.35	0.15	0	14Km	0	17	0	0
1833	14	m	08:45:00	0.36	0.14	0	14Km	0	17	0	0
1834	14	m	09:15:00	0.39	0.11	0	14Km	0	24.9	0	0
1835	14	m	10:15:00	0.43	0.07	0	14Km	0	21.9	0	0
1836	14	m	10:30:00	0.44	0.06	0	14Km	0	22.9	0	0
1837	14	m	10:45:00	0.45	0.05	0	14Km	0	11.6	0	0
1838	14	m	12:00:00	0.5	0	0	14Km	0	24	0	0
1839	14	m	12:30:00	0.52	0.98	0	14Km	0	20.5	0	0
1840	14	m	13:15:00	0.55	0.95	0	14Km	0	13.9	0	0
1841	14	m	13:45:00	0.57	0.93	0	14Km	0	11.3	0	0
1842	14	m	21:30:00	0.9	0.6	0	14Km	0.0633776	5.2	0	0
1843	14	m	22:00:00	0.92	0.58	1	14Km	0.237962	1.7	0	0
1844	14	m	22:30:00	0.94	0.56	1	14Km	0.0244967	2.7	0	0
1845	14	m	22:45:00	0.95	0.55	1	14Km	0.0584591	5.8	0	0
1846	14	m	23:00:00	0.96	0.54	1	14Km	0	10	0	0
1847	14	m	06:30:00	0.27	0.23	0	14Km	0	4.4	0	0
1848	14	m	06:30:00	0.27	0.23	0	14Km	0	2.3	0	0
1849	14	m	06:30:00	0.27	0.23	0	14Km	0	-1	1	0
1850	14	m	06:30:00	0.27	0.23	0	14Km	0	3	0	0
1851	14	m	06:45:00	0.28	0.22	0	14Km	0	-4.5	0	0
1852	14	m	07:45:00	0.32	0.18	0	14Km	0	-2.5	0	0
1853	14	m	21:15:00	0.89	0.61	0	14Km	0	-2	0	0
1854	14	m	22:45:00	0.95	0.55	1	14Km	0	8.2	0	0
1855	14	m	23:30:00	0.98	0.52	0	14Km	0.134708	0.5	0	0
1856	11	m	04:30:00	0.19	0.31	1	11Km	0	13	0	0
1857	11	m	04:35:00	0.19	0.31	1	11Km	0	12.7	0	0
1858	11	m	04:45:00	0.2	0.3	1	11Km	0	9	0	0
1859	11	m	04:50:00	0.2	0.3	0	11Km	0	13.1	0	0
1860	11	m	04:55:00	0.2	0.3	1	11Km	0	12.5	0	0
1861	11	m	05:00:00	0.21	0.29	1	11Km	0	15.4	0	0
1862	11	m	05:00:00	0.21	0.29	1	11Km	0.135793	13.6	0	0
1863	11	m	05:50:00	0.24	0.26	1	11Km	0	14.5	0	0
1864	11	m	05:50:00	0.24	0.26	1	11Km	0	13.4	0	0
1865	11	m	05:10:00	0.22	0.28	0	11Km	0	18.4	0	0
1866	11	m	05:10:00	0.22	0.28	0	11Km	0	17.7	0	0
1867	11	m	05:10:00	0.22	0.28	1	11Km	0	15.4	0	0
1868	11	m	05:10:00	0.22	0.28	0	11Km	0	16.3	0	0
1869	11	m	05:10:00	0.22	0.28	1	11Km	0	14.2	0	0
1870	11	m	05:10:00	0.22	0.28	0	11Km	0	13.9	0	0
1871	11	m	05:10:00	0.22	0.28	0	11Km	0	15.2	0	0
1872	11	m	05:10:00	0.22	0.28	0	11Km	0	14.6	0	0
1873	11	m	05:10:00	0.22	0.28	0	11Km	0	14.3	0	0
1874	11	m	05:10:00	0.22	0.28	1	11Km	0	14.7	0	0
1875	11	m	05:10:00	0.22	0.28	1	11Km	0	15.9	0	0
1876	11	m	05:10:00	0.22	0.28	1	11Km	0	10.8	0	0
1877	11	m	05:10:00	0.22	0.28	0	11Km	0	10.9	0	0
1878	11	m	05:10:00	0.22	0.28	0	11Km	0.136658	14.2	0	0
1879	11	m	05:10:00	0.22	0.28	1	11Km	0.105026	14.5	0	0
1880	11	m	05:10:00	0.22	0.28	0	11Km	0.0794054	15.7	0	0
1881	11	m	05:10:00	0.22	0.28	1	11Km	0.0350285	14.8	0	0
1882	11	m	05:10:00	0.22	0.28	1	11Km	0.0194907	15.6	0	0
1883	11	m	05:10:00	0.22	0.28	1	11Km	0.00974521	17.2	0	0
1884	11	m	05:10:00	0.22	0.28	1	11Km	0.000885972	16.6	0	0
1885	11	m	05:10:00	0.22	0.28	0	11Km	0	16.4	0	0
1886	11	m	05:10:00	0.22	0.28	0	11Km	0	9.2	0	0
1887	11	m	05:10:00	0.22	0.28	1	11Km	0	13.4	0	0
1888	11	m	05:10:00	0.22	0.28	0	11Km	0	10.4	0	0
1889	11	m	05:10:00	0.22	0.28	1	11Km	0	8.4	0	0
1890	11	m	05:10:00	0.22	0.28	1	11Km	0	11.4	0	0
1891	11	m	05:10:00	0.22	0.28	1	11Km	0	7.8	0	0
1892	11	m	05:10:00	0.22	0.28	0	11Km	0	11.1	0	0
1893	11	m	05:10:00	0.22	0.28	0	11Km	0	4.2	0	0
1894	11	m	05:10:00	0.22	0.28	0	11Km	0	6	0	0
1895	11	m	05:10:00	0.22	0.28	1	11Km	0	7	0	0
1896	11	m	05:15:00	0.22	0.28	1	11Km	0	14.5	0	0
1897	11	m	05:15:00	0.22	0.28	0	11Km	0	14.2	0	0
1898	11	m	05:15:00	0.22	0.28	0	11Km	0	14	0	0
1899	11	m	05:15:00	0.22	0.28	0	11Km	0	11.4	0	0
1900	11	m	05:15:00	0.22	0.28	0	11Km	0	13.6	0	0
1901	11	m	05:15:00	0.22	0.28	0	11Km	0	15.4	0	0
1902	11	m	05:15:00	0.22	0.28	0	11Km	0.0538845	15.4	0	0
1903	11	m	05:15:00	0.22	0.28	0	11Km	0.00628826	12.6	0	0
1904	11	m	05:15:00	0.22	0.28	1	11Km	0.00331689	12	0	0
1905	11	m	05:15:00	0.22	0.28	1	11Km	0.000107472	17.7	0	0
1906	11	m	05:15:00	0.22	0.28	0	11Km	0	11.1	0	0
1907	11	m	05:15:00	0.22	0.28	1	11Km	0.0159701	1.4	0	0
1908	11	m	05:15:00	0.22	0.28	1	11Km	0.00789584	3.6	0	0
1909	11	m	05:15:00	0.22	0.28	1	11Km	0	10.4	0	0
1910	11	m	05:15:00	0.22	0.28	1	11Km	0	5.6	0	0
1911	11	m	05:15:00	0.22	0.28	0	11Km	0	7.3	0	0
1912	11	m	05:15:00	0.22	0.28	0	11Km	0.0503986	14.4	0	0
1913	11	m	05:20:00	0.22	0.28	1	11Km	0	14.2	0	0
1914	11	m	05:30:00	0.23	0.27	0	11Km	0	15.4	0	0
1915	11	m	21:00:00	0.88	0.62	1	11Km	0	14.8	0	0
1916	11	m	21:15:00	0.89	0.61	1	11Km	0	14.8	0	0
1917	11	m	22:15:00	0.93	0.57	1	11Km	0	13.2	0	0
1918	11	m	22:30:00	0.94	0.56	1	11Km	0	13.2	0	0
1919	11	m	22:45:00	0.95	0.55	1	11Km	0	13.2	0	0
1920	11	m	23:00:00	0.96	0.54	1	11Km	0	12.6	0	0
1921	10	m	00:00:00	0	0.5	0	10Km	0	-15.8	3	0.477121
1922	10	m	00:00:00	0	0.5	0	10Km	0	-18.1	3	0.477121
1923	10	m	00:15:00	0.01	0.49	1	10Km	0	-15.8	3	0.477121
1924	10	m	00:15:00	0.01	0.49	0	10Km	0	-18.1	3	0.477121
1925	10	m	00:30:00	0.02	0.48	0	10Km	0	-18.1	3	0.477121
1926	10	m	00:45:00	0.03	0.47	0	10Km	0	-18.1	3	0.477121
1927	10	m	05:30:00	0.23	0.27	0	10Km	0	-17.4	3	0.477121
1928	10	m	06:15:00	0.26	0.24	0	10Km	0	-12.9	3	0.477121
1929	10	m	06:15:00	0.26	0.24	0	10Km	0.0532142	-14.5	3	0.477121
1930	10	m	06:15:00	0.26	0.24	1	10Km	0.128083	-2.2	10	1
1931	10	m	06:30:00	0.27	0.23	0	10Km	0	-11.3	3	0.477121
1932	10	m	06:45:00	0.28	0.22	0	10Km	0.0760409	-3.7	14	1.14613
1933	10	m	07:15:00	0.3	0.2	0	10Km	0	-8	3	0.477121
1934	10	m	07:45:00	0.32	0.18	0	10Km	0	-12.7	3	0.477121
1935	10	m	08:00:00	0.33	0.17	0	10Km	0	-8.8	3	0.477121
1936	10	m	08:15:00	0.34	0.16	0	10Km	0	-8.8	3	0.477121
1937	10	m	08:15:00	0.34	0.16	0	10Km	0	-3.9	3	0.477121
1938	10	m	08:30:00	0.35	0.15	0	10Km	0	-10.5	3	0.477121
1939	10	m	08:30:00	0.35	0.15	0	10Km	0	-8.8	3	0.477121
1940	10	m	08:45:00	0.36	0.14	0	10Km	0	-10.5	3	0.477121
1941	10	m	08:45:00	0.36	0.14	0	10Km	0	-8.8	3	0.477121
1942	10	m	09:00:00	0.38	0.12	0	10Km	0	-10.1	3	0.477121
1943	10	m	09:00:00	0.38	0.12	0	10Km	0	-7.7	3	0.477121
1944	10	m	09:00:00	0.38	0.12	0	10Km	0	-9.7	3	0.477121
1945	10	m	09:15:00	0.39	0.11	0	10Km	0	-10.1	3	0.477121
1946	10	m	09:15:00	0.39	0.11	0	10Km	0	-7.7	3	0.477121
1947	10	m	09:30:00	0.4	0.1	0	10Km	0	-10.1	3	0.477121
1948	10	m	09:30:00	0.4	0.1	0	10Km	0	-7.7	3	0.477121
1949	10	m	09:45:00	0.41	0.09	0	10Km	0	-7.7	3	0.477121
1950	10	m	10:00:00	0.42	0.08	0	10Km	0	-7.7	3	0.477121
1951	10	m	10:15:00	0.43	0.07	0	10Km	0	-7.3	3	0.477121
1952	10	m	10:30:00	0.44	0.06	0	10Km	0	-7.3	3	0.477121
1953	10	m	10:30:00	0.44	0.06	0	10Km	0	-7.9	3	0.477121
1954	10	m	10:45:00	0.45	0.05	0	10Km	0	-7.3	3	0.477121
1955	10	m	11:00:00	0.46	0.04	0	10Km	0	-6.3	3	0.477121
1956	10	m	11:00:00	0.46	0.04	0	10Km	0	-6.8	3	0.477121
1957	10	m	11:15:00	0.47	0.03	0	10Km	0	-6.8	3	0.477121
1958	10	m	11:15:00	0.47	0.03	0	10Km	0	-6.3	3	0.477121
1959	10	m	11:30:00	0.48	0.02	1	10Km	0	-5.1	3	0.477121
1960	10	m	11:30:00	0.48	0.02	0	10Km	0	-6.3	3	0.477121
1961	10	m	11:30:00	0.48	0.02	0	10Km	0	-6.8	3	0.477121
1962	10	m	11:45:00	0.49	0.01	0	10Km	0	-10.3	3	0.477121
1963	10	m	11:45:00	0.49	0.01	0	10Km	0	-6.8	3	0.477121
1964	10	m	12:00:00	0.5	0	0	10Km	0	-7.1	3	0.477121
1965	10	m	12:00:00	0.5	0	0	10Km	0	-3.4	3	0.477121
1966	10	m	13:00:00	0.54	0.96	0	10Km	0	-2.6	9	0.954243
1967	10	m	13:30:00	0.56	0.94	0	10Km	0	-5.3	7	0.845098
1968	10	m	14:00:00	0.58	0.92	0	10Km	0	-9.7	3	0.477121
1969	10	m	14:30:00	0.6	0.9	0	10Km	0	-9.5	3	0.477121
1970	10	m	16:00:00	0.67	0.83	0	10Km	0	-10.3	3	0.477121
1971	10	m	16:00:00	0.67	0.83	1	10Km	4.87e-05	-8.7	3	0.477121
1972	10	m	16:00:00	0.67	0.83	0	10Km	0.000324877	-11.1	3	0.477121
1973	10	m	16:00:00	0.67	0.83	0	10Km	0.000935493	-10.5	3	0.477121
1974	10	m	16:15:00	0.68	0.82	1	10Km	1.4e-05	-8.1	3	0.477121
1975	10	m	16:15:00	0.68	0.82	1	10Km	0.0023317	-6.9	3	0.477121
1976	10	m	16:30:00	0.69	0.81	1	10Km	1.27e-06	-8.1	3	0.477121
1977	10	m	16:30:00	0.69	0.81	1	10Km	0.00210232	-6.9	3	0.477121
1978	10	m	16:45:00	0.7	0.8	1	10Km	0	-8.1	3	0.477121
1979	10	m	16:45:00	0.7	0.8	1	10Km	0.00184708	-6.9	3	0.477121
1980	10	m	17:00:00	0.71	0.79	1	10Km	0	-8.1	3	0.477121
1981	10	m	17:00:00	0.71	0.79	1	10Km	0.0015713	-7.6	3	0.477121
1982	10	m	18:00:00	0.75	0.75	1	10Km	0	-14.4	3	0.477121
1983	10	m	18:00:00	0.75	0.75	1	10Km	0.155492	-11.6	3	0.477121
1984	10	m	18:15:00	0.76	0.74	0	10Km	0	-3.2	11	1.04139
1985	10	m	19:00:00	0.79	0.71	1	10Km	0.269712	-11.6	3	0.477121
1986	10	m	19:15:00	0.8	0.7	1	10Km	0	-15	3	0.477121
1987	10	m	19:15:00	0.8	0.7	0	10Km	0	-9.9	3	0.477121
1988	10	m	19:30:00	0.81	0.69	1	10Km	0	-9.9	3	0.477121
1989	10	m	21:30:00	0.9	0.6	0	10Km	0.00300378	-4.1	11	1.04139
1990	10	m	22:00:00	0.92	0.58	0	10Km	0	-7.5	3	0.477121
1991	10	m	22:15:00	0.93	0.57	1	10Km	0	-17.4	3	0.477121
1992	10	m	22:30:00	0.94	0.56	1	10Km	0	-17.4	3	0.477121
1993	10	m	22:45:00	0.95	0.55	1	10Km	0	-17.4	3	0.477121
1994	10	m	23:00:00	0.96	0.54	1	10Km	0	-17.5	3	0.477121
1995	10	m	23:15:00	0.97	0.53	1	10Km	0	-17.5	3	0.477121
1996	10	m	23:30:00	0.98	0.52	1	10Km	0	-17.5	3	0.477121
1997	10	m	23:30:00	0.98	0.52	1	10Km	0	-11.1	3	0.477121
1998	10	m	23:45:00	0.99	0.51	0	10Km	0	-17.5	3	0.477121
1999	9	m	00:00:00	0	0.5	1	9Km	0.204139	8.9	0	0
[truncated: 30,164 more rows]
